# Supplementary material for: The translation of lipid profiles to nutritional biomarkers in the study of infant metabolism
Source: Metabolomics. 2017 Jan 28;13(3):25. doi: 10.1007/s11306-017-1166-2 (PMC5272886; doi:10.1007/s11306-017-1166-2)
Supplement: Supplementary file 1 — Supplementary material 1 (XLSX 980 KB) [file 11306_2017_1166_MOESM1_ESM.xlsx]

## Sheet: CBGS_1
Sample	Nutrition	Cholesterol-loss OH2	Cholesterol-loss OH	LysoPC(14:0)	LysoPC-P(16:0) & LysoPC-O(16:1)	LysoPC(15:0)	LysoPC-O(16:0)	LysoPC(16:1)	LysoPC(16:0)	LysoPC-O(18:2) & LysoPC-P(18:1)	LysoPC-P(18:0) & LysoPC-O(18:1)	LysoPC(17:0)	LysoPC-O(18:0)	LysoPC(18:3)	LysoPC(18:2)	DG-H20(30:1)	LysoPC(18:1) & PC-P(18:0)	LysoPC(18:0) & PC-O(18:0)	Cer(34:1)	LysoPC(20:4)	LysoPC(20:3)	DG-H20(32:2)	PC-P(20:0)	Cer(36:5)	DG-H20(33:3)	DG-H20(33:2)	DG-H20(33:1)	LysoPC(22:5)	DG-H20(34:3)	DG-H20(34:2)	DG-H20(34:1)	DG-H20(35:1)	DG-H20(36:5)	DG-H20(36:4)	DG-H20(36:3)	DG-H20(36:2)	DG-H20(36:1)	DG(34:3)	DG(34:2)	DG(34:1)	Cer(40:2)	Cer(40:1)	DG-H20(38:6)	Cer(40:0)	DG-H20(38:5)	DG-H20(38:4)	DG(36:4)	DG(36:3)	Cer(41:1)
CBGS_01_001	HM & formul	8.41837	120.501	0.00885509	0.00928895	0.0679595	0.0768579	0.0534421	11.1573	0.0541647	0.0215811	0.0903687	0.0594364	0.852983	3.05002	2.63597	3.03133	8.20101	0.208066	0.568408	0.519717	1.91193	0.00492597	0.0387716	0.0176604	0.267881	1.14681	0	1.91033	10.6539	24.4905	0.604871	0.217206	2.47973	7.59575	13.2884	3.87226	0.00479753	0.0431968	0.355046	0	0.00658156	0.0569534	0.00614541	0.290451	1.37869	0.00575253	0.031218	0.00548659
CBGS_01_002	Formula	2.45983	42.9549	0.110174	0	0.1163	0	0	7.75868	0.123432	0	0	0	0	2.35286	0	0.952034	7.1091	0.166724	0	0	0	0	0.116572	0	0	0.170142	0	0	2.70611	3.87423	0.219474	0.539371	0.775354	0.800033	2.44969	0	0	0.311463	0.134561	0	0	0.235824	0	0.226198	0.646835	0	0.1082	0
CBGS_01_003	Formula	10.9781	254.222	0	0	0.0609418	0.0107654	0	4.31009	0.0451672	0.0107455	0.0105143	0.00451515	0.461288	1.86751	0.977021	1.63123	4.02205	0.0517004	0.18216	0.328182	0.255154	0.00403386	0.104265	0.0571949	0.0178709	0.0723607	0	0.504889	3.97488	10.8862	0.0299473	0.106935	1.45215	3.23034	6.60855	1.53918	0.00412282	0.0104462	0.0194949	0	0.00552795	0.111486	0.00452437	0.240981	1.29226	0	0.0194285	0
CBGS_01_004	HM	5.32745	100.14	0	0.00607863	0.0433159	0	0	4.04761	0	0.0156401	0	0.00835513	0.0103524	2.56423	0.19941	2.16731	4.64728	0.0136611	0.231625	0.0871597	0.15597	0.0109721	0	0	0.00870613	0	0	0.343151	3.72301	10.5702	0.0131784	0.0807754	2.27158	3.0016	5.92069	2.64737	0	0.012853	0.0168585	0	0	0.25304	0	1.21296	4.70056	0	0	0
CBGS_01_005	HM	7.00319	139.73	0	0.00643522	0.0523359	0	0.00723917	6.64002	0.0226675	0	0.0168842	0.00827423	0.0445537	0.893712	0.591313	0.958838	3.54038	0.0573505	0.0726822	0.0575268	0.226619	0	0.0212728	0	0.0133771	0.108576	0.0116287	0.179399	3.58689	10.3874	0.0700357	0.0548986	2.22102	2.51696	5.10878	2.24624	0	0.0467417	0.0809032	0.00702256	0	0.303122	0.00526324	1.23975	4.92337	0.0114473	0.00604662	0
CBGS_01_006	HM	4.81756	115.505	0.0175133	0.0120593	0.055409	0.021444	0	7.5336	0.0246233	0.0120673	0.0273094	0.0235547	0.0153403	1.31312	1.04499	1.06888	5.68833	0.0639423	0.0891678	0.0288514	0.252676	0.0115675	0.0101714	0.017768	0	0.0686887	0.015521	0.293671	3.77793	9.99883	0.0161678	0.0814153	1.52782	3.27054	6.08166	1.82478	0.0219332	0.0197638	0.0260919	0.0110038	0.00884644	0.0270447	0	0.127348	1.33314	0.0229432	0	0
CBGS_01_007	HM	6.95476	87.1719	0	0.0106291	0.0765231	0.0590903	0.0143891	7.08875	0.0456825	0.0200721	0.0509137	0	0.113355	1.45994	1.12171	1.85548	6.18893	0.14667	0.164697	0.0729004	0.282308	0.0136917	0.0278478	0.0499352	0.0595476	0.135914	0	0.368168	5.0992	17.1126	0.116455	0.03483	0.690323	3.13057	7.72094	3.46771	0.0371404	0.0529658	0.0472948	0.0695767	0.0670674	0.0226142	0.045766	0.177431	1.31621	0	0.0201521	0.0261292
CBGS_01_008	Formula	3.91387	81.4181	0.0177615	0	0.0348088	0.0105774	0.0151119	4.27284	0	0.0179199	0.0221787	0	0.0549388	2.46077	2.87204	2.30848	3.44771	0.0539081	0.0932458	0.0700719	0.307121	0.0171022	0.0281988	0.0122432	0.0326008	0.0525296	0.03872	0.399885	4.6214	16.4032	0.0254788	0.0332055	1.95724	4.7236	12.4708	2.80206	0.00718029	0.0231254	0.0401145	0.0129235	0.103859	0.107759	0.00984353	0.422166	2.80696	0.0122809	0.0194519	0.00628351
CBGS_01_009	Formula	7.00415	140.95	0	0.00497376	0.0428622	0.0211493	0.00441922	2.71815	0.02444	0.0098963	0.00409763	0.00597783	0.00576361	0.837495	1.76651	0.983508	2.39067	0.43446	0.0583204	0.00578682	0.201347	0.00622369	0.0465168	0.0414088	0.021562	0.0167386	0	0.500096	4.33817	13.7252	0.0109529	0.11991	1.91659	3.90184	9.10095	3.22261	0	0.0200957	0.10922	0	0.0324902	0.104081	0	0.945196	3.3892	0	0.00477175	0.00574443
CBGS_01_010	HM	4.38265	92.9454	0.0108044	0.0161342	0.166911	0.0203634	0.00978729	8.52355	0.0710571	0.0408728	0.0977317	0.0205106	0.196828	3.30379	0.884738	2.814	6.93134	0.0361051	0.846279	0.405051	0.572269	0.00754229	0.00782161	0	0.0534578	0.260079	0	0.638641	4.11619	10.9835	0.169571	0.196505	1.64188	2.95091	5.8892	2.54201	0	0.0033839	0.128652	0.00299817	0.00675556	0.37656	0.0031274	0.94733	3.74596	0.00306751	0.0236225	0.0036182
CBGS_01_011	Formula	5.36727	94.3213	0.00604488	0.00761024	0.0589362	0	0.00637897	6.01808	0.0148395	0.0108731	0	0.00712494	0	2.55132	2.59666	2.44184	4.95471	0.46655	0.0743015	0	0.257581	0.0205614	0.0199421	0.0177124	0	0.0237276	0.00876195	0.459758	4.5132	14.6395	0.0236887	0.105902	1.90753	4.28159	10.267	2.93886	0.0114901	0.000256251	0.0990047	0	0.0170754	0.195848	0	0.675467	3.51503	0.00739434	0	0
CBGS_01_012	HM & formul	5.16769	91.8703	0.00460949	0.0120912	0.0769455	0.0165797	0.00460534	5.36103	0.0541837	0.00946155	0.0105548	0.0107386	0	3.01759	0.489555	2.63718	4.8457	0.203765	0.373296	0.0630849	0.13718	0	0.00542885	0.00465693	0.0198635	0.0651074	0.00642203	0.283086	2.93863	8.15582	0.0216761	0.0364499	1.58684	2.512	5.58368	2.46345	0.00401326	0.00759257	0.0623575	0.00436055	0	0.24668	0	1.08106	4.45609	0.00541102	0	0
CBGS_01_013	HM & formul	7.76247	102.401	0	0.0139193	0.0303444	0	0	5.5522	0.0178568	0.0125563	0	0.0165065	0	1.36998	0.223842	1.35417	3.49715	0	0.0386134	0	0.0157555	0	0	0	0	0.0410464	0	0.305408	4.75025	14.1363	0.0283052	0.0322609	1.75394	3.31301	7.3792	2.22846	0	0.00250546	0.000943721	0	0	0.0252932	0	0.224261	2.07257	0	0.0119663	0
CBGS_01_014	HM	5.43459	139.308	0.0027329	0.00303521	0.0886343	0.0146826	0.0166253	4.74751	0.0591648	0.0215981	0.0514706	0.00934878	0.0402796	2.21701	0.848658	2.08288	5.52692	0.206124	0.520986	0.251586	0.380707	0.0173232	0.0277207	0	0.0122474	0.233525	0.00559269	0.542554	3.37684	9.43391	0.141056	0.0810934	1.1678	2.49788	5.12837	2.03202	0.00261235	0.00600433	0.0551824	0	0.00865495	0.18263	0	0.600536	2.12095	0	0.00357918	0
CBGS_01_015	HM & formul	6.4147	120.482	0.0043495	0.00418894	0.0662424	0.00726587	0.0119775	5.54448	0.0558522	0.00573773	0.0162133	0.0195489	0.0411045	2.16254	0.95298	1.70526	4.98629	0.0687014	0.47147	0.160219	0.58198	0.00399451	0.0209769	0.0180226	0.0334576	0.276213	0.00743801	0.737938	5.01523	12.136	0.12185	0.12639	1.88303	3.79432	6.84514	2.07812	0	0.00603152	0.0930759	0.00437839	0.013614	0.342114	0	1.10631	3.85984	0	0.00623903	0.00299443
CBGS_01_016	HM & formul	5.97785	133.117	0.00529484	0	0.0507533	0.00579926	0.00985837	3.02457	0.0126452	0	0.0147625	0.00777788	0	0.875573	0.623803	0.882843	2.85431	0.070723	0.0477274	0.00971671	0.199483	0.0109843	0.0223602	0.00720643	0.015785	0.0947348	0.026721	0.539101	4.90193	13.4899	0.0560787	0.0568058	2.0092	3.18011	7.01383	3.2391	0.00990033	0.00977156	0.0881472	0.0115641	0.050959	0.273289	0	1.01506	4.92782	0	0	0.0108203
CBGS_01_017	Formula	5.76742	110.93	0.00685368	0.0124264	0.17794	0.0502211	0.0566992	13.5421	0.0616269	0.0412843	0.00398337	0.0129322	0.377008	6.81603	0.542861	6.74582	7.84936	0.0536284	0.774861	0.475234	0.0790192	0.10186	0.0187333	0.0460777	0.00432314	0.0199734	0.00863126	0.276522	2.27361	6.03933	0.00468146	0.0424481	1.16821	2.3859	5.26586	1.26959	0.00402638	0.00850638	0.0138749	0.00411368	0	0.0806159	0	0.590922	1.99425	0.00413358	0	0
CBGS_01_018	HM	6.1526	118.24	0.407625	0	0.018596	0	0.0265127	3.26535	0	0.0209337	0.0105523	0.0181428	0.358845	0.841999	0.996779	1.26237	3.72104	0	0.0802917	0.549679	0.546154	0	0.00567802	0.0089391	0.0081386	0.298611	0	0.508234	5.22602	14.4432	0.0643387	0.0603479	1.54185	3.32072	7.29877	2.16823	0	0.010107	0.0172792	0	0	0.0457562	0	0.42018	1.4783	0	0.00289079	0
CBGS_01_019	Formula	3.95685	92.0366	0	0	0	0.0120814	0.00805222	4.3935	0.00682751	0.00397854	0.0186168	0.0149468	0.0166267	2.87646	0.974099	2.74778	3.46151	0	0.0376339	0.0401988	0.0669161	0.0103129	0.00817659	0	0	0	0.00985042	0.182342	2.75913	8.94409	0.0171091	0.0167631	1.40905	2.68747	6.51801	1.52799	0	0.0049531	0.017264	0	0	0.0780226	0	0.696196	2.69252	0.0264594	0	0
CBGS_01_020	HM	6.02382	106.483	0.00836701	0	0.0851029	0.00513348	0.0122997	5.2295	0.0287875	0.00308939	0.00678556	0.0191922	0.030668	2.76875	1.54172	1.73988	5.22355	0.0430178	0.159509	0.0474029	0.616504	0.0155489	0.0193531	0	0.00785089	0.246606	0.00740866	0.755499	5.30488	14.2514	0.175642	0.0820032	1.58015	3.31882	7.14233	3.17625	0	0.00785331	0.0919175	0	0.00797356	0.0926449	0	0.54144	3.50293	0	0	0
CBGS_01_021	HM	5.38897	72.3074	0	0.0180135	0.0715609	0.0342493	0.0179503	13.3362	0.0193145	0.0484352	0.0175261	0.0511357	0.0424805	3.68811	0.59177	2.8884	6.73897	0	0.0794384	0.0443324	0.0154687	0	0.029212	0	0	0.0190746	0.0189841	0.0322165	3.13262	10.6223	0.0230272	0.0249136	0.754371	2.20782	5.98361	2.23014	0	0.180525	0.0530817	0	0.0239351	0.0179701	0	0.0192396	1.90533	0	0.0119156	0
CBGS_01_022	HM	7.7059	170.899	0	0.00319902	0.0376486	0.00705461	0.0149034	3.56569	0.0251761	0.00553067	0.0265849	0.00694653	0.0510062	1.48916	0.336269	1.39177	3.27105	0.183997	0.292039	0.0600111	0.193777	0.0029647	0.0481822	0.00323467	0.0206827	0.126261	0	0.451623	2.70539	6.71899	0.0631533	0.0400235	0.971268	1.78048	3.35817	1.43263	0	0.00297921	0.0647861	0.00639983	0.0212233	0.13322	0	0.466236	2.19516	0.00310644	0	0.00257187
CBGS_01_023	HM	5.70488	137.879	0.0115222	0	0.021168	0	0.0166499	6.28722	0	0	0	0.0138767	0.00936806	1.32872	1.83473	0.924528	3.38921	0.217304	0.029277	0.0316156	0.664726	0.0087949	0.0265004	0.0139899	0.0140229	0.0858628	0	0.597316	7.44462	18.8953	0.0640205	0	2.26351	4.7286	9.72806	3.78967	0.0146248	0.0388163	0.00912149	0.0180208	0	0.0326563	0	0.482489	4.18083	0	0.0203476	0
CBGS_01_024	HM	5.15035	84.5228	0	0	0.0743103	0.00877964	0.0141515	4.71563	0.0265458	0	0	0.0424497	0.00921668	1.03235	0.188685	1.90715	5.25856	0.0277731	0.129237	0.0698713	0.0267287	0.00621615	0.0159037	0	0	0.0560718	0	0.0958881	2.93928	9.72975	0.0106188	0.0104211	1.42238	1.8982	4.4614	1.94205	0	0.011411	0.0159164	0	0	0.0913044	0	0.501372	2.40528	0	0	0
CBGS_01_025	Formula	5.96823	77.5833	0	0.0106993	0.0701452	0.0125263	0.0151996	8.4269	0.00526167	0.00838542	0.0101102	0.0218594	0	3.25882	1.50194	2.9953	5.23834	0.0457044	0.0766335	0.0313077	0.0605665	0.0193891	0.0227766	0	0.00561229	0	0.0194315	0.12219	3.53229	10.3414	0.0101586	0.130304	1.66417	2.9549	7.3241	2.5557	0.00994572	0.0596224	0.0110853	0.0157311	0	0.0626367	0.0110276	0.398387	2.78745	0	0	0
CBGS_01_026	Formula	6.54953	88.8945	0	0	0.0545291	0.0159866	0.00724532	4.64185	0.00835116	0.00663719	0.00647189	0.0333117	0.00622929	1.48515	1.7915	2.0118	4.49922	0.118532	0.0227308	0.00638886	0.184627	0	0.00695609	0.0069017	0.00967914	0.0718501	0	0.351511	3.09512	9.60115	0.0148616	0.0654814	1.372	3.01757	6.96799	2.09357	0	0	0.00745311	0.00838256	0	0.106423	0.00783391	0.51139	2.67583	0	0.00797424	0.0082182
CBGS_01_027	HM	4.21374	85.8314	0.00943336	0.0317566	0.0309653	0	0.00797821	6.64651	0.00812321	0.011286	0.0116149	0.0197512	0.00808668	2.16677	0.0760238	2.33186	6.12966	0	0.372258	0.152473	0.0662743	0	0	0	0.00584091	0.00868743	0.00857788	0.0985829	2.89686	7.19967	0.0285261	0.0584391	1.84214	1.98147	3.58992	1.79186	0	0.030902	0.0128725	0.00965488	0.00883109	0.192017	0	0.965083	4.28824	0	0	0
CBGS_01_028	HM & formul	10.728	146.465	0.00765603	0.00688355	0.0194528	0.0101343	0	3.74797	0.023195	0.0188012	0	0.00771284	0.00887302	1.60757	1.30559	1.79422	3.47728	0.164805	0.0893406	0.0119669	0.172614	0.00736456	0.0288952	0	0.0114687	0.0492715	0.0334901	0.290881	3.83491	13.0196	0.0200447	0.0434421	1.99459	3.39829	7.80927	3.62021	0	0.000654935	0.0111767	0.0129559	0.0112695	0.157537	0	1.11462	4.61374	0	0.0108568	0.0113852
CBGS_01_029	HM & formul	7.92304	162.447	0.00657756	0.00792266	0.0568629	0.00916992	0	3.17303	0.0156917	0	0	0	0.012931	0.974023	0.66843	0.781496	4.14677	0.0783433	0.116366	0.0324746	0.331855	0	0.0404471	0.0165075	0.0357603	0.0908687	0	0.622991	4.88771	10.1562	0.0807058	0.0150505	1.57847	3.49925	5.69028	1.79051	0	0	0.0338572	0.00678206	0.00761096	0.0597142	0	0.420731	2.40022	0	0	0
CBGS_01_030	HM	8.72641	128.011	0.0194364	0.0117214	0.0236974	0	0.00888165	6.46764	0	0.0404859	0.0130978	0.0142069	0.0252953	1.82308	1.63145	0.976842	5.63353	0.056204	0.046715	0.0323194	0.453618	0.0437434	0.0140867	0.0139585	0.0121817	0.162888	0.0232722	0.486212	5.23356	14.149	0.00943335	0.0675658	1.70687	3.52086	6.91323	3.48505	0	0.0195071	1.10752	0.0309754	0.0256209	0.06326	0	0.273865	2.50586	0.0149945	0.0156358	0
CBGS_01_031	HM & formul	7.51825	112.829	0	0	0.00824263	0.0236062	0.0180863	3.44285	0.0140772	0	0.0174243	0.0215977	0.0085867	1.0155	4.39775	1.0649	3.45412	0.0213845	0.0609425	0	2.87427	0	0.0217062	0.0121226	0.0621578	0.400557	0	1.81791	12.2793	26.6742	0.165132	0.0760575	2.15956	5.96282	16.4143	4.14583	0	0.0158012	0.187803	0.00870535	0.00935712	0.100825	0.0079767	0.68186	3.28176	0.0108616	0.00838907	0.0103816
CBGS_01_032	Formula	3.88195	63.5462	0.0122026	0	0.0280309	0.023711	0.0131249	7.39623	0.0117947	0.0126716	0.00942871	0.0156665	0.0116449	3.36867	1.18343	2.40646	5.2844	0	0.117382	0	0.0501549	0	0.019825	0	0.0163049	0.0138814	0	0.145415	3.32597	8.63829	0.0173219	0.058654	1.57542	3.27799	6.38645	1.76905	0	0.0413729	0.0167797	0	0	0.0269628	0	0.200032	3.06444	0.0131163	0	0
CBGS_01_033	Formula	5.40261	76.7346	0	0.00548113	0.0287073	0.0101801	0	3.31512	0.0132186	0	0.0072482	0.0263307	0.0198027	0.629995	1.73925	1.06893	2.96095	0.818693	0.00474537	0.0232509	0.146184	0	0.00521504	0.0244835	0.00793709	0.0523276	0.00345981	0.48434	3.54341	10.6394	0.0368144	0.00667222	1.40107	3.11978	7.8673	3.01583	0	0.0079123	0.071282	0.017596	0.0206378	0.10868	0.007796	0.535313	2.97095	0	0	0
CBGS_01_034	Formula	7.30474	92.6914	0	0	0.02559	0.00885142	0.00371776	6.01184	0.0158203	0.011409	0.00873824	0.024667	0.00497807	1.69923	2.37569	1.8355	5.64159	0.0902588	0.0782106	0.0270352	0.424591	0	0.00862151	0.0943525	0.0849295	0.0828532	0	0.708385	4.24409	11.836	0.0202611	0.100619	1.46544	3.67832	8.01683	2.08149	0	0.00447868	0.0314118	0.00762596	0.0110874	0.0462449	0.0266348	0.320584	1.89848	0	0	0
CBGS_01_035	HM	5.68344	92.0918	0.0119588	0.0101451	0.0180868	0.0243636	0	5.0928	0.0222257	0.0117415	0.0102293	0	0.0526351	2.57409	0.362331	2.48091	5.9491	0.0345317	0.124955	0.0221136	0.0720863	0	0.0198401	0	0.00993593	0.0125214	0.0251703	0.1621	2.77348	9.32838	0.0198392	0.0137272	0.858359	2.02462	4.70686	1.92399	0	0	0.0175049	0.0108492	0	0.0870915	0	0.168335	2.33896	0.0110691	0	0
CBGS_01_036	HM	6.45461	101.013	0	0.0153518	0.0789102	0.00797362	0	7.3899	0.0557919	0.0264832	0.0365222	0.0100551	0.122868	2.10863	0.931591	2.31744	6.81593	0.0395549	0.550742	0.138304	0.362175	0	0	0	0.0115435	0.16176	0.0115486	0.762715	4.49716	13.7423	0.0677653	0.154464	1.62254	2.93654	7.03883	2.76166	0.00482843	0.000845511	0.0781475	0	0	0.167839	0	0.821443	3.57439	0	0	0.00415255
CBGS_01_037	Formula	7.36167	121.42	0	0	0.012655	0.0124797	0.0140178	5.92236	0.0227579	0.00711507	0.0129736	0.0132933	0.264012	2.76313	2.40745	3.29551	3.78771	0.0340417	0.120995	0.113311	0.297997	0.00968937	0.0276079	0.0159125	0.0104212	0.0732664	0.0111845	0.443082	3.71746	12.9339	0.00735711	0.0357048	1.42005	3.52175	9.21821	1.57478	0	0	0.0163405	0	0.00590204	0.0366722	0	0.202248	1.17599	0	0.00582266	0
CBGS_01_038	Formula	9.68727	187.637	0	0	0.00541574	0.00800526	0.00961135	1.93215	0.0148694	0.00506678	0	0.0154699	0.015657	0.590401	2.54201	0.463647	1.79738	0.135006	0.0423467	0.0132767	0.453687	0	0.06059	0.0466619	0.0737034	0.0746287	0.00908207	0.761535	4.65321	13.5278	0.0120078	0.0758754	1.83592	4.16643	8.32781	2.42724	0.00599467	0.00586173	0.0113303	0.00708865	0.0336627	0.0705224	0.00452217	0.443617	2.98306	0.00660503	0.00617836	0
CBGS_01_039	HM & formul	5.18726	77.8304	0	0	0.0221838	0.00631689	0	6.60695	0	0.0112106	0.0174056	0.0143394	0.0124836	3.37184	2.94109	3.39015	4.25057	0.328528	0.181853	0.0416508	0.378669	0.00407824	0.00642091	0.00998695	0.0066981	0.026932	0	0.360208	3.32101	13.438	0.00564793	0.0539698	1.26846	3.50672	11.047	2.71076	0.0209605	0.00755773	0.129741	0.0080885	0.0715869	0.0148838	0.0239014	0.303117	1.86895	0	0	0
CBGS_01_040	HM	2.87618	74.3813	0	0	0.0382068	0	0	4.72255	0.0228839	0	0.0105046	0.0165738	0.0251866	1.29487	0.212112	1.9592	4.51826	0.0182251	0.183504	0.0240636	0.0975037	0.0133924	0.0122942	0.0100858	0.0229384	0.0747837	0.0136505	0.162377	3.12043	10.212	0.0329419	0.0446597	1.32103	2.21686	4.64759	1.81222	0.0118246	0.000156581	0.0213379	0.0184873	0.0155791	0.19763	0.0141875	0.720184	3.3868	0	0	0.0129395
CBGS_01_041	HM	6.4987	84.0774	0.0156951	0.00465	0.443762	0.026581	0.00858794	4.35974	0.0138173	0.0113085	0.0142666	0.0149716	0.015156	1.90778	0.248904	2.02656	5.43656	0.451964	0.214434	0.0320963	0.105174	0	0.0141182	0.00869389	0.0096983	0.0482531	0.0105499	0.240566	3.09719	9.04489	0.0120844	0.0527295	1.45403	2.20045	4.81806	1.59396	0.0109994	0.00436277	0.0117719	0	0.0154186	0.295384	0	0.60633	2.01153	0	0.0182893	0.00693834
CBGS_01_042	Formula	4.34796	70.3673	0	0.0150229	0.030898	0	0.0189107	6.48112	0.0151742	0.0493648	0.0213649	0	0.0126847	2.31847	1.04185	2.43377	4.46208	0.0813821	0.0794841	0.0345517	0.0496684	0.0177593	0.0164668	0.0150752	0.0133962	0	0.0134823	0.115462	2.33116	8.34307	0.0168432	0.0185012	0.861733	2.34581	6.0552	1.03273	0.0148103	0.0303081	0.0139237	0.0275034	0	0.0309294	0.018227	0.123921	1.16408	0.0140168	0	0
CBGS_01_043	HM	6.74604	110.739	0.00556371	0	0.0220131	0.0105992	0.00488019	7.67669	0.0480296	0.00576832	0.0446046	0.0190765	0.471822	5.72178	1.24683	3.64209	5.72072	0.152079	0.580196	0.279629	0.614507	0	0.0109623	0.0244963	0.089394	0.326892	0	0.730554	4.13737	13.1852	0.142439	0.123043	1.32802	3.45515	7.80181	2.75415	0.00533071	0.00250042	0.179384	0.0620747	0.0205431	0.033509	0.0338337	0.234731	1.7136	0	0.00564541	0.0183858
CBGS_01_044	HM & formul	5.07225	94.9743	0.0122623	0.011887	0.0132001	0.00544201	0.0064869	5.0238	0.0189772	0.00458241	0	0.00637464	0	2.01368	0.180262	2.10843	5.1524	0.0343356	0.325845	0.109542	0.0963518	0.0120281	0.0053324	0.00762625	0.00455431	0.038394	0	0.261699	2.88164	7.2323	0.0144031	0.0482682	1.46869	2.03651	3.46426	1.609	0.0122109	0.00722311	0.0226764	0.00926865	0.016513	0.174114	0.0120941	0.689836	3.19627	0.0111645	0.00716115	0.0145032
CBGS_01_045	HM	4.48077	67.3066	0	0	0.078012	0.0180362	0	5.07947	0.0372201	0.00709251	0.00591781	0.0148066	0.0150511	1.66977	1.35876	2.28734	5.26288	0.0108995	0.105948	0.0112895	0.467278	0	0.00552138	0	0	0.157529	0.00547208	0.60525	3.91802	11.9795	0.0535527	0.0501419	1.13081	3.00001	7.0213	2.24107	0	0.00945722	0.00759955	0	0	0.00541265	0.00511729	0.179095	1.59367	0.0113509	0	0
CBGS_01_046	HM & formul	4.35774	69.6488	0	0.0213162	0.0330426	0.0254914	0.0133935	8.27847	0.108271	0.0447675	0.0205875	0.0219372	0.0706473	3.50738	1.70894	3.5959	8.21711	0.0232423	0.686343	0.250205	0.749979	0	0	0	0.0105033	0.371774	0.00433842	0.740278	4.94022	15.3346	0.142103	0.0291291	1.27597	3.2253	8.18068	2.76607	0.00441496	0.000495208	0.0238367	0	0.00574345	0.0393552	0.0107323	0.442957	2.14405	0.00758391	0	0
CBGS_01_047	HM	9.49856	130.677	0	0	0.0179468	0.00800254	0.00492891	2.59097	0.013658	0	0	0.00970774	0.0423782	1.64269	2.36691	1.24994	2.59414	0.124281	0.0877172	0.028824	0.952369	0.00669507	0.0274093	0.00722677	0.0357371	0.669918	0	0.867697	6.0696	20.2164	0.266435	0.084567	1.51965	3.63311	9.22994	3.37674	0.00586222	0.0697261	1.08098	0.0171424	0.0407321	0.0694128	0.013205	0.451529	2.25176	0.00688492	0.0347263	0
CBGS_01_048	Formula	6.99443	137.715	0	0.00555772	0.0237441	0.00826725	0	3.2501	0	0.00834509	0.00852707	0.0206126	0.00642766	0.971188	3.11351	1.58915	2.66644	0.233683	0.0228053	0.0214542	0.356779	0.00544528	0.0126772	0.363173	0.105159	0.0806385	0	0.870203	5.46501	20.306	0.0207521	0.0600476	2.30545	6.18226	18.8329	3.56504	0.00804597	0.000699946	0.0157261	0.00541056	0.00575435	0.240108	0.00682589	0.793071	3.35023	0	0	0
CBGS_01_049	HM & formul	10.0161	150.38	0.00446721	0	0.00982367	0.00972226	0.00473696	3.82117	0.0184248	0.00552806	0	0.0519957	0.0107127	1.65781	3.05424	1.4697	3.74915	0.0553123	0.0854894	0.0448485	1.8632	0	0.0361237	0	0.119071	0.766106	0.0045292	2.03704	11.7242	35.6306	0.480137	0.140644	2.28907	7.0734	17.1879	5.33408	0.013863	0.00884873	0.259716	0.0195571	0.0531301	0.0609024	0.00773535	0.434126	2.3565	0	0.0139157	0.0139295
CBGS_01_050	HM & formul	8.68031	145.376	0	0	0	0	0.0219646	1.86029	0	0	0	0.0624831	0.0257973	0.6602	0.738284	0.436075	2.41364	0.0248053	0.0239764	0.0534044	0.126697	0	0.0714833	0	0	0.361492	0.0206164	0.721246	4.65654	15.6138	0.187175	0.0778719	0.976412	2.64409	6.71926	3.10465	0	0	0.0873552	0.0205308	0	0.058041	0	0.621458	2.79752	0	0.0189002	0
CBGS_01_051	Formula	6.74115	91.5757	0.00458212	0	0.014252	0.0187492	0.0135181	4.2296	0.0060992	0.0120288	0.0123443	0.013908	0.0140427	1.91464	1.72743	1.45882	3.41313	0.0363211	0.0114525	0.0109833	0.161922	0.0314311	0.020142	0.0256327	0	0.018994	0	0.286166	3.41109	10.2439	0.0174481	0	1.52582	3.43875	7.04507	1.38321	0.0149106	0.0106518	0.0685859	0.0268805	0.0103743	0.0122413	0	0.0407831	0.726948	0.020872	0	0
CBGS_01_052	HM & formul	8.3335	128.357	0	0.0101235	0.0333771	0.0154453	0.00785279	4.79739	0.0133148	0.0188337	0.00955465	0.0087565	0.00683621	2.37084	0.848508	2.27983	5.23973	0.0293026	0.169396	0.0768527	0.275319	0.030954	0.0147964	0.0064264	0.00774558	0.049737	0.0078407	0.369439	3.42081	8.79585	0.034717	0.0280937	1.18588	2.1491	4.32886	1.60099	0.0148634	0.00835992	0.0633133	0.00880105	0.0156545	0.0632776	0	0.386052	2.30072	0.0192549	0	0
CBGS_01_053	Formula	7.07584	98.4388	0	0.0179772	0.0258907	0.0153963	0	4.55523	0.0231041	0.0170223	0	0.0367217	0	2.82795	0.0897524	2.89257	5.6738	0.0263285	0.0399493	0.0253995	0	0.0366054	0.031589	0.0469727	0.0254145	0.0138866	0	0.100236	2.31373	7.61717	0	0.0615839	0.792317	1.794	4.24731	1.49247	0	0.0172249	0	0.0128335	0	0	0.0238039	0.115965	1.96929	0	0	0.00981894
CBGS_01_054	HM & formul	6.67453	88.0515	0.00580266	0	0.022866	0	0.0145951	9.83666	0.0410063	0.0275029	0	0.0198837	0.393687	3.67503	2.66855	4.40042	8.2242	0.0273999	0.471107	0.235414	0.77881	0.0252265	0	0	0	0.151987	0.0209925	0.60944	4.72485	14.3961	0.0769961	0.0166133	0.72123	2.58735	6.53766	2.347	0	0.0263547	0.0339134	0.0555162	0	0.0356516	0	0.0690108	1.40231	0	0	0.0128503
CBGS_01_055	HM & formul	3.314	45.157	0.0110572	0.0196189	0.0177076	0.0259652	0.0128547	13.6029	0.0244838	0.0101907	0.0475846	0.0450388	0.765565	3.20734	2.13574	4.34793	12.2045	0.0801523	0.48888	0.252922	0.360209	0.0115028	0.0155464	0.0364144	0.0238434	0.0510041	0	0.47872	4.23654	12.1652	0.0105397	0.0125615	0.893261	2.82135	6.47614	1.48986	0.0141776	0.0440766	0.0190259	0.0232558	0.0161105	0.0358261	0.0270054	0.0381941	0.536021	0.0140061	0.0106147	0.0119153
CBGS_01_056	Formula	7.03106	119.399	0	0.00327603	0.0153666	0.008163	0.00324944	6.30861	0.0265283	0.00919972	0.0099629	0.00638359	0.219189	2.5952	0.685297	2.36691	4.34422	0.22412	0.53189	0.0792107	0.176868	0.00821032	0.00909994	0.0601478	0.0442687	0.0352734	0.00461458	0.447338	2.83692	7.82388	0.00409104	0.0570586	1.46402	2.26173	4.62715	2.04843	0	0.00913816	0.0163058	0.0184625	0.0324331	0.193573	0.00951741	0.804481	3.57638	0	0	0.00446615
CBGS_01_057	HM	5.15741	102.749	0.0204928	0.00811347	0.17239	0.0148611	0.0194807	13.4548	0.0388278	0.014754	0.0190548	0.0594405	0.0105719	1.08217	0.581916	0.883091	5.69729	0.280535	0.0656754	0.0746176	0.0480098	0	0.0426571	0	0	0.015918	0.0560153	0.122126	3.62723	10.2202	0.0811773	0.0395848	1.15001	2.45197	5.13223	1.44977	0.0164463	0.0712415	0.0506037	0.037784	0.0565986	0.0641802	0	0.0890797	0.760929	0.0384114	0	0
CBGS_01_058	HM	11.1999	177.645	0.00798086	0.00779543	0	0.03382	0	4.36482	0.0208443	0.00885326	0.0102939	0	0.0148739	0.458262	2.79629	0.557785	2.55828	0.0786311	0.0111452	0.00856442	0.738214	0	0	0	0.0110535	0.251432	0	0.894011	6.39284	22.1033	0.188614	0.0269552	2.16458	4.25539	10.1408	4.61478	0	0.00936143	0.102406	0	0.0109018	0.0506084	0.0201134	0.486412	3.95968	0	0	0
CBGS_01_059	Formula	5.95074	112.661	0.00456253	0.00745822	0.0216754	0.000116771	0.00601917	4.79852	0.0225349	0.0142131	0	0.0109211	0.0639876	2.18579	1.90064	2.25046	4.68483	0.0733837	0.240115	0.0508424	0.306126	0	0.0116888	0	0.00710512	0.0357652	0	0.766479	4.5536	12.8791	0.0226934	0.0553405	1.90044	4.1332	8.90818	2.29129	0	0.0101789	0.0517952	0.00600572	0.0419645	0.0812854	0.00886223	0.658025	3.13391	0	0	0
CBGS_01_060	HM & formul	6.42829	150.172	0	0	0.00764285	0.00822057	0	4.3072	0.024338	0	0.010047	0.008615	0.0101684	2.57417	0.117422	1.97342	4.27002	0.0408566	0.366927	0.0326835	0.0878731	0.0245417	0.00785378	0.017395	0	0.0240493	0.00930812	0.343756	2.75926	6.78048	0.00962611	0	1.10412	1.96768	3.61732	1.55851	0.0199288	0.0081317	0.00747857	0	0.0109706	0.1132	0	0.488582	2.90367	0	0.0231287	0.0106961
CBGS_01_061	Formula	5.23561	60.4511	0.00828155	0	0.0436668	0.0112732	0	6.61088	0.0282308	0.0186416	0	0.0951084	0.0415348	2.12634	5.12941	2.42325	4.70939	0.127183	0.178874	0.0666621	0.752819	0.0105886	0	0.00458825	0.010188	0.019163	0.00531495	0.732332	4.33048	12.8913	0.0180495	0.143349	1.74514	4.8791	11.4	3.21331	0	0.00505716	0.136241	0.00799651	0	0.0364763	0	0.341187	1.88734	0.00498779	0.0215803	0
CBGS_01_062	Formula	6.10967	89.2306	0	0.00670171	0.00997075	0.0306217	0.0164307	7.55196	0.0074834	0.021112	0.0176223	0.0243454	0.232872	2.71178	1.65326	2.94881	5.81878	0.0879891	0.315635	0.0940091	0.165482	0.00698991	0	0	0	0	0.0126733	0.382245	3.09771	9.81466	0.00764386	0.0173432	1.44726	2.89989	6.89915	2.13606	0.00402081	0.0105825	0.0382614	0	0.00957522	0.0140484	0.0065397	0.369099	2.15619	0.0106104	0.010945	0
CBGS_01_063	HM	3.96525	74.1852	0	0.00749772	0	0.0129506	0.0503009	8.41213	0	0.0131089	0.0328416	0.0385775	0.0568111	2.11677	0.399636	2.87345	7.43858	0.0447049	0.101144	0.0122046	0.129015	0.00862827	0.0153909	0.0161252	0.0427597	0.0248824	0	0.118163	2.75944	9.64155	0.0727932	0.0200915	0.478436	1.92067	4.36451	1.58601	0.0193987	0	0.0685106	0.0111048	0.013917	0.0443112	0	0.0650968	1.17047	0.0344029	0.0620711	0.0376648
CBGS_01_064	Formula	5.66605	79.6828	0.00602362	0.00460764	0.086259	0.00667563	0	6.57043	0.0717645	0.0257316	0.0132871	0.014397	0.0579784	3.17977	0.969065	2.5361	5.31602	0.504684	0.611536	0.0979175	0.311923	0.0183199	0.0203931	0.00572147	0.0240661	0.112503	0.00479495	0.477924	2.75153	6.63376	0.0452072	0.0622793	1.56753	2.80493	5.36794	1.91997	0.00401301	0.0076738	0.0492608	0.021764	0.102016	0.355252	0.0253698	0.973061	3.90275	0.00213737	0.0185673	0.0093371
CBGS_01_065	HM	8.51709	122.804	0.00924752	0.00610953	0.0616506	0.0106264	0.0034638	2.22025	0.0124196	0.00601769	0.0109479	0.0130691	0.00594199	0.242661	0.932087	0.583192	2.94203	0.0855525	0.0120111	0	0.227794	0	0.000970605	0.011908	0.00606519	0.075894	0	0.448097	3.49318	10.4608	0.0271744	0.0644695	1.50573	2.44075	5.50943	2.64889	0	0	0.0879467	0	0	0.0642714	0	0.752554	3.52818	0	0	0.00732731
CBGS_01_066	HM	5.54034	110.902	0	0.0131367	0.0217961	0	0.0148575	4.26502	0.0384086	0.0164184	0.0124295	0	0	1.47238	0.337879	2.03736	4.50993	0.0120287	0.198569	0	0.038653	0.0148924	0	0.0259828	0.0118281	0.047874	0	0.148568	2.38377	6.01436	0	0.0665234	0.650247	1.7605	3.64828	1.113	0.0378715	0	0	0	0.0145335	0.0331968	0	0.234681	1.77313	0.01848	0.0202568	0
CBGS_01_067	HM	5.16718	132.552	0	0	0.206323	0.00352311	0.00515129	3.63067	0.0532648	0.020301	0.0033682	0.00966718	0.0972178	0.791982	0.629025	1.35146	3.75292	0.0475507	0.105428	0.0808717	0.361397	0.00565717	0.0100323	0.00758246	0.0054192	0.291371	0	0.728235	4.58534	11.3372	0.137864	0.195195	1.79878	3.03138	5.88344	2.28668	0	0.00605534	0.0335873	0	0.00425356	0.231079	0	0.629475	2.21818	0.00545345	0.00599201	0.00437757
CBGS_01_068	HM & formul	7.0012	146.46	0	0.170089	0.0919598	0.252901	0.105651	19.2226	0.33963	0.255375	0.292115	0.107103	0.725915	2.75546	3.10116	4.80923	14.9264	0.159877	0.963256	0.514277	1.21258	0.0457324	0.026716	0.0183913	0.0967483	0.506578	0.0239673	1.19037	7.03541	18.6522	0.293599	0.129612	1.3092	4.28615	11.2111	3.15378	0	0.0166707	0.23612	0.00694628	0.0152844	0.033904	0	0.250614	1.38377	0.00786068	0.00990561	0.00305453
CBGS_01_069	HM	3.76781	92.4026	0.0113382	0	0.0298853	0.0086539	0	5.70773	0.0534078	0.0305846	0.00649848	0.0148968	0.0341859	2.61061	0.995249	2.51175	6.10787	0.00941263	0.28444	0.0335467	0.23506	0.0230111	0.0092586	0.0184577	0.0190603	0.0895274	0.00785216	0.472908	4.02855	11.1857	0.0280266	0.044176	1.37137	3.00272	5.60706	1.93348	0.00846289	0.0146704	0.0649206	0	0.00377677	0.0422167	0	0.204675	1.90512	0.0158199	0	0
CBGS_01_070	HM	4.36877	83.0469	0	0	0.0152368	0	0.0126332	5.93675	0.010967	0.0263376	0.0365986	0.0106998	0.013529	2.67991	0.303799	2.72859	6.88232	0.00734737	0.403809	0.0503018	0.132735	0.0129142	0	0.00942999	0.0121267	0.066704	0.0121676	0.418102	3.21026	8.44245	0	0.0340863	1.08204	2.26153	4.02109	0.980816	0	0	0	0	0.0336841	0.0161068	0.0112951	0.334682	2.54635	0	0.0145008	0
CBGS_01_071	HM & formul	3.95197	86.3827	0.0196108	0	0.0912703	0.0143767	0	3.99721	0	0	0.0138002	0.0147915	0	1.52311	0.344853	1.6367	4.26057	0	0.0867424	0.023973	0.0188037	0.0133142	0.0160671	0	0.0350202	0	0	0.0341234	1.77921	5.75916	0.0363418	0	0.566379	1.82657	3.79199	0.899175	0	0.0279551	0.0158613	0	0	0.0346816	0	0.0518408	1.65859	0.0231808	0	0
CBGS_01_072	HM	12.8238	203.435	0	0	0.0357101	0.0149661	0.00937819	6.03982	0.0128727	0.0332346	0.00732131	0.107119	0.0472222	1.9973	3.20164	1.61021	4.81823	0.440381	0.0941369	0.0184659	1.6153	0.00790228	0.116019	0	0.060115	0.662877	0.00554886	1.47262	8.47611	21.6779	0.153424	0.128901	2.13614	5.78223	11.1858	3.38202	0.00411229	0.0643778	0.469868	0.00710546	0.0537531	0.0155709	0	0.0871533	1.16515	0	0.0305799	0
CBGS_01_073	Formula	6.24083	102.023	0.00420046	0	0.0455771	0.00437104	0.00501226	5.24757	0.0336991	0.00847494	0.011404	0.00414381	0.0962212	2.58422	1.02961	2.18289	4.33622	0.0634924	0.119868	0.0872319	0.170795	0.0049822	0.0123337	0.00526125	0.00703791	0	0	0.380764	2.96431	8.78654	0.0169017	0.0458867	1.52794	2.65883	5.58157	2.31622	0.00406459	0.00572131	0.0337009	0	0.011354	0.179609	0.00448853	0.785193	3.45171	0	0.00567938	0.00574178
CBGS_01_074	HM	4.57392	67.2592	0.0497991	0.0406032	0	0.0241617	0	12.4113	0.0338095	0	0.0672272	0.0371117	0.0212827	1.74774	0.14818	1.58582	6.58816	0	0.0314239	0.0241595	0.0240326	0.0457425	0.023843	0	0.0299886	0	0.0234886	0.0730525	1.8414	6.11606	0	0	0.72149	0.751237	3.22682	0.529173	0.0214188	0.0391333	0.0629463	0	0.0139677	0.100607	0.0239848	0.116338	1.39789	0	0.0260118	0
CBGS_01_075	Formula	5.20165	132.934	0	0	0.0981582	0.0113561	0.00957302	4.19488	0.0260115	0.0371325	0.00275843	0.019169	0.037431	2.01672	2.35446	2.51064	3.16572	0.539689	0.20779	0.133106	0.441648	0.00932863	0.0181985	0.0200844	0.0390551	0.11232	0.00432376	0.682412	4.33215	14.8716	0.0727536	0.118169	1.72761	4.64364	13.3139	3.46395	0.00313622	0.00587308	0.315869	0.0518625	0.25873	0.18606	0.136769	0.88205	3.56973	0.00283817	0.0142547	0.00687653
CBGS_01_076	Formula	6.45442	96.532	0	0	0	0.0245799	0	5.41785	0.0118633	0.0361448	0.0139557	0.0319459	0.0338411	1.95898	1.15361	1.97276	5.3466	0.0158593	0.140554	0.0260756	0.0893631	0	0	0.0112828	0.0163022	0.014377	0.0151583	0.198406	3.48735	10.8639	0.0141849	0.0181602	0.976218	2.97748	6.26884	1.51776	0.0120265	0.0214303	0	0	0	0.0188867	0	0.155296	1.49992	0	0.0165402	0
CBGS_01_077	HM & formul	6.93203	108.881	0	0.0043278	0.0134037	0.0115865	0	2.63486	0.0069865	0.0265359	0.00601666	0.106367	0.0400659	0.844084	5.75901	1.05102	2.67778	0.140695	0.0358885	0.0179593	0.955562	0.00501209	0.0210686	0.0426531	0.00982777	0.10528	0.00618224	0.995095	6.79469	19.6806	0.0342119	0.17041	2.40432	6.43151	14.0438	3.10859	0	0.00676553	0.137206	0	0.00890666	0.0806308	0.00870381	0.319877	1.70556	0	0.00943754	0
CBGS_01_078	HM	11.786	191.934	0.108213	0.00912509	0.901856	0	0	36.445	0.0100268	0.0296983	0.059185	0.167003	0.0348903	0.1348	3.03127	0.114325	3.64752	0.0733658	0	0	0.408397	0	0.102423	0.0198011	0.0375656	0.0857615	0.0246024	0.175632	7.10414	18.8848	0.168582	0.150095	2.12621	3.92709	9.06499	2.71114	0	6.81982	3.86404	0	0.0295347	0	0	0.0856981	0.332686	0	0	0
CBGS_01_079	HM & formul	7.92426	108.327	0.00639629	0.00671537	0.0298811	0.0150844	0.00980809	4.59219	0.0170169	0	0.00697687	0	0.00845854	2.3433	1.13459	1.67272	5.02016	0.070569	0.0539628	0.0325345	0.272083	0	0.0131883	0.0183728	0	0.0345949	0	0.351344	4.0597	12.6969	0.0162526	0.101429	1.8969	3.07175	6.51044	2.81513	0	0.0106711	0.063772	0	0.0195682	0.131076	0.00848672	0.832859	3.57177	0	0	0
CBGS_01_080	HM	11.5116	166.182	0	0	0.0245615	0.010852	0.00866273	5.61877	0.0279645	0.00912366	0.00453076	0.114888	0.0831683	1.54291	1.22812	1.61681	4.15311	0.289442	0.360817	0.047226	0.652628	0.00487168	0.069084	0.0331478	0.138183	0.366982	0.0145681	0.876463	4.84079	13.0831	0.0982426	0.184837	1.73432	3.67035	7.21267	2.40742	0.00485975	0.0115631	0.22432	0.00614317	0	0.0524077	0.0100878	0.678144	3.04668	0	0	0
CBGS_01_081	HM	6.22722	130.004	0.0142012	0.0143482	0.0734089	0.0205507	0.012209	7.15941	0.0422396	0.00760979	0.024522	0.0226418	0.18479	2.12968	0.997765	2.31988	7.56336	0.0341215	0.082838	0.11232	0.430056	0.0115827	0	0.0183922	0.0129547	0.116865	0.0193029	0.442253	4.09702	10.7546	0.0557891	0.0160328	1.14581	2.81302	5.30739	1.72832	0	0.00030298	0.00888414	0	0.00996367	0.0502061	0	0.158019	1.18363	0	0	0
CBGS_01_082	Formula	7.87365	138.561	0.0228655	0	0.0142396	0	0.0215185	6.33043	0.0230957	0	0	0.0223937	0	0.340452	1.84371	0.488046	3.27482	0	0	0.0294392	0.15436	0	0.023672	0	0	0	0	0.271092	6.25363	16.1455	0.022223	0	1.5429	5.32499	10.1058	1.89691	0	0	0	0	0	0.0183932	0.0265903	0.0480953	0.645103	0	0	0.0206712
CBGS_01_083	Formula	7.56106	113.768	0.0112062	0	0.0698389	0.0118621	0	3.5857	0.0120939	0	0	0.0393505	0	0.509054	6.00673	0.656144	2.37597	1.2085	0	0	0.628502	0	0.0191504	0	0	0.0471534	0	0.835178	6.81365	22.2803	0.0113984	0.0208397	2.43392	6.54847	15.9697	4.258	0.00767172	0.0192534	0.254176	0.0135838	0.0666808	0.0456773	0.00978893	0.409404	3.48732	0	0.0120401	0
CBGS_01_084	Formula	4.82605	87.2337	0	0	0.0163432	0.00863471	0	9.24478	0.0161735	0.0125524	0	0.0164672	0	3.14122	0.566149	2.41362	3.89903	0.00867574	0.0147644	0.00914398	0	0	0.0158218	0.00838607	0.0159867	0	0	0.148062	3.41985	9.73236	0.0136449	0.0320664	1.19994	3.13379	6.89544	1.33953	0	0.0220269	0.017366	0	0	0.0170379	0.0165295	0.113016	1.02152	0	0	0
CBGS_01_085	Formula	5.84282	88.2313	0	0.00843463	0	0	0.0269559	5.99494	0.0110969	0	0.0258337	0	0.0479256	2.31168	0.558445	2.45401	4.84836	0.0691603	0.0944327	0	0.0407951	0.013809	0.0132621	0.0129021	0.022273	0.0375663	0.0234956	0.116695	2.56753	8.36883	0.0113807	0	1.168	2.23283	5.0007	1.69978	0	0.0148832	0.0340864	0.014222	0	0.0418646	0.0288427	0.0888423	2.22135	0	0.0112057	0.0121147
CBGS_01_086	HM & formul	6.19441	112.588	0.00763467	0.0142929	0.0851305	0.0506923	0.0212955	6.8	0.0476432	0.0536126	0.0516415	0.0527534	0.0569542	3.17846	0.275509	2.9223	5.66537	0.130571	0.641113	0.210079	0.0599925	0.00721632	0.0247856	0.0431804	0.00362316	0.033002	0.0044241	0.23936	1.99524	5.59566	0.0190506	0.0717279	1.09883	1.36644	3.14227	1.92693	0	0.00339265	0.07081	0.00769062	0.012881	0.2243	0.0259925	0.76592	4.07094	0	0.019791	0.00334469
CBGS_01_087	HM & formul	6.65917	101.524	0.387637	0.011179	0.910785	0.0187047	0	20.4882	0	0	0.0589846	0.0190595	0.0193492	0.244735	3.75214	0.299319	2.54353	0.0709001	0	0.0357763	0.726812	0	0.043236	0.01708	0	0.200437	0.0143279	0.288586	7.26923	23.6902	0.059701	0.0904433	1.6577	4.46171	13.0322	3.88328	0.0154359	0.0972018	0.0818932	0	0	0	0.0165234	0.0522593	1.12235	0.0134044	0.0159996	0
CBGS_01_088	Formula	14.5323	224.059	0	0.021502	0.031085	0.0290725	0	8.42685	0.0446182	0.0226351	0	0.012757	0	1.58065	1.50544	1.54192	3.9648	0.985335	0	0.0106877	0.174552	0	0.01315	0.0265514	0.0364964	0.0257559	0.00761196	0.320131	4.68506	13.2018	0.0145657	0.0600693	1.74912	4.01211	8.56577	1.78141	0	0.0213012	0.0123175	0.0222178	0.0379435	0	0	0.0976404	0.871085	0	0.0287539	0.0181954
CBGS_01_089	Formula	4.80783	78.4657	0	0.00534114	0.239797	0.0197198	0.00216278	5.99891	0.0414226	0.0179549	0.00409819	0.0467683	0.10716	2.49388	2.59772	1.97584	4.30421	0.549645	0.375353	0.0872491	0.656543	0	0.0135597	0.011303	0.0369395	0.0654172	0.0107616	0.799194	5.4148	14.6953	0.0502538	0.220594	1.85949	4.61689	9.16101	3.21187	0.00492401	0.0182165	0.217898	0.00358427	0.0511808	0.201297	0.0447278	0.652056	3.37439	0.00490515	0.0321407	0.00882348
CBGS_01_090	HM & formul	4.90837	114.464	0.7273	0.0244491	0.870015	0	0	25.7112	0.0294262	0.0223347	0.035833	0.0301685	0	0.33924	1.0093	0.299912	2.14161	0	0.0238296	0.0550027	0	0	0.0305116	0	0.0245217	0.047006	0	0.0758742	4.41025	13.8302	0.0251892	0.0860237	1.22743	2.55787	6.16511	2.1666	0.0532434	0.140439	0.0838063	0	0	0	0	0.192324	1.81102	0	0.0586983	0.0341587
CBGS_01_091	HM	4.58855	85.2082	0.00936415	0.0231299	0.0963859	0.0257583	0.0127106	6.34817	0.0274251	0.0506553	0.0149872	0	0.0347703	2.91635	0.57224	2.45727	5.83465	0.369678	0.291143	0.133399	0.29443	0.0108804	0	0.0159002	0.0233341	0.15741	0	0.525792	4.80391	12.4406	0.117255	0.100489	1.87519	3.16124	6.73114	3.17488	0	0.00758301	0.0498025	0.00556758	0.054245	0.176383	0.0117648	0.883677	3.98811	0	0.00798145	0.00717816
CBGS_01_092	Formula	8.66902	130.591	0.00260819	0.0172497	0.0856878	0.0658429	0.0447997	6.94357	0.0682734	0.0657085	0.00506126	0.0674553	0.251825	1.60267	4.18271	1.89233	3.68429	0.309574	0.42325	0.13395	1.66061	0.00621017	0.125523	0.0278102	0.124189	0.277421	0	1.85193	10.396	24.6988	0.105374	0.233803	2.27889	6.78527	14.8639	3.29518	0.00573469	0.164287	0.523187	0.0303203	0.193399	0.176296	0.0534934	0.593581	2.93294	0.0121807	0.0780184	0.00169498
CBGS_01_093	HM & formul	6.37361	149.955	0.00451206	0.00377984	0.230638	0.00601528	0.0353768	7.9032	0.0306624	0.0237799	0.0504941	0.00997634	0.0606384	4.7937	0.640736	3.72511	7.85257	0.00681863	0.629033	0.39765	0.218521	0.0178975	0.00685601	0.00695484	0.0081483	0.0715793	0.0113821	0.30841	2.71121	7.08163	0.0239973	0.0493951	1.112	2.24364	4.09836	1.25146	0.00532774	0.00619955	0.00686134	0.00847705	0.00621341	0.0581115	0	0.334283	1.75313	0	0.0121838	0.0196164
CBGS_01_094	Formula	10.3748	168.265	0.75582	0	0.198524	0	0	14.8581	0.0335709	0.0211783	0.0117433	0.0108921	0.0836031	0.153176	0.856505	0.261529	3.26785	0.211565	0	0.0883106	0.0116609	0.00486929	0.056453	0.0106822	0.0243714	0	0.0458091	0.11372	6.69615	17.3794	0.00789831	0.131445	3.04526	4.18469	9.47039	4.66751	0	2.29941	2.17947	0	0.00991629	0.334515	0	0.825789	5.86247	0.0124441	0	0.00968732
CBGS_01_095	HM	7.80205	125.782	0.00282925	0.00266569	0.114824	0.018566	0.00306202	4.99362	0.0351023	0.0139633	0.0218102	0.0294662	0.05422	1.13252	0.958134	1.55308	4.53713	0.208295	0.179415	0.0629286	0.517436	0.00773716	0.0565964	0.0112731	0.0535848	0.310424	0	0.771893	5.12029	15.6722	0.193011	0.115993	1.77926	3.72009	8.65013	3.12105	0	0.0351051	0.300538	0	0.0173577	0.233646	0	0.906982	3.84413	0	0.00882785	0
CBGS_01_096	HM & formul	9.17611	143.915	0.00639553	0	0.041003	0.00574907	0	3.32697	0.0229123	0	0	0.0158591	0.0318177	1.36499	0.425798	1.17889	3.34621	0.199812	0.0995185	0.0296503	0.223534	0	0.0337657	0.00560229	0.00678153	0.153115	0	0.618064	4.58812	13.031	0.0635844	0.0557605	1.79494	3.1673	6.56694	2.72073	0.00619443	0.0106823	0.0161509	0	0	0.199666	0.0177423	0.780819	3.20741	0	0	0
CBGS_01_097	HM & formul	11.1663	199.452	0.841787	0.0174012	0.185293	0.000392367	0	17.8234	0	0	0.0283923	0.0123768	0	0.147252	1.3504	0.232466	1.79116	0.118477	0.0104414	0.0363608	0.162526	0	0.152587	0.0171233	0.0369471	0.0358619	0.0162256	0.145772	5.51932	16.43	0.0592359	0.0297733	1.52894	3.69357	9.22007	2.89832	0.0158796	0.0797857	2.05056	0	0	0.044358	0	0.381925	3.11196	0.000324747	0.0224469	0.0169469
CBGS_01_098	Formula	6.21585	106.949	0.0100378	0.0230644	0.0171576	0.00729064	0.0099409	5.01687	0.0180419	0.0100704	0	0.0079834	0	2.71227	3.09896	2.27819	4.46747	0.0132788	0.0903889	0.0089263	0.249459	0	0.00950291	0.00951007	0.0513624	0	0.0214745	0.42604	4.78968	14.2919	0.0383084	0.0358847	1.57017	4.31385	10.2822	2.78999	0	0.0172571	0.0141573	0	0	0.097586	0	0.430346	3.06782	0	0	0
CBGS_01_099	HM & formul	9.38139	164.875	0.227333	0	0.0962712	0.0133737	0.00684158	8.19688	0.0216891	0.0108734	0	0.0117695	0.145772	0.567677	1.98787	0.390723	3.70388	0.0544947	0.0207451	0.2169	0.317581	0	0.0464925	0.00719797	0.0449886	0.0410971	0.00739274	0.154128	4.38919	13.4029	0.00704058	0.0591379	1.86038	3.7556	7.90912	3.16081	0.00589605	1.40171	0.0489887	0.00841688	0	0.109317	0	0.575591	4.0125	0.00377023	0	0
CBGS_01_100	Formula	6.43067	141.399	0	0.0247002	0.0240122	0.00971848	0.0139271	3.83241	0.0249092	0	0.013117	0.0098153	0.0285662	3.59817	0.856546	2.92126	3.24786	0.0108997	0.0410669	0.0316011	0.0665891	0.00718622	0.0119992	0.0216418	0.0113344	0.0158674	0.0122026	0.142279	3.0272	8.47028	0	0.0133044	1.40509	2.93026	6.35524	1.45416	0.00938752	0.00815918	0	0	0.0258387	0.135315	0	0.360068	2.02662	0	0.0115729	0.0143491
CBGS_01_101	Formula	7.60187	148.56	0.0021495	0.00262836	0.0883964	0.00542113	0.00806916	4.23581	0.0604012	0.0145827	0.00727794	0.0180681	0.0712149	2.23768	1.88406	2.30777	3.9208	0.287988	0.386561	0.1279	0.329767	0	0.0779099	0.0245835	0.0328243	0.0808063	0.00233215	0.404702	2.77625	9.36782	0.0368322	0.128897	1.57351	3.01447	7.88602	2.47521	0.00297617	0.0124996	0.126036	0.019027	0.0712833	0.319983	0	0.966426	3.48046	0.00342363	0.0135252	0.00247077
CBGS_01_102	Formula	5.32685	80.1258	0.0120277	0	0.0103503	0.0206354	0.00361316	5.45806	0.0120318	0.0179344	0.0118294	0.0107628	0.0220033	3.16646	1.33959	2.57884	3.87289	0.0295199	0.0553416	0.0708379	0.0221556	0	0.0142339	0.0102769	0	0	0	0.12147	3.29228	8.92706	0	0.0374865	1.96577	3.16714	6.78748	2.18038	0	0.0428132	0.00995725	0	0	0.0485861	0	0.882485	4.04943	0	0	0
CBGS_01_103	HM	17.6397	274.502	0.0603005	0	0.191277	0	0	15.4888	0.0728065	0.0404385	0.0484464	0.0570234	0.0504849	0.0619002	11.0672	0.137588	0	0	0.0465501	0.0657509	6.96264	0	0.0404109	0	1.03095	8.51994	0.22475	1.02558	14.2324	29.8927	1.20497	0.00257198	1.65557	4.1081	13.095	3.75126	0.044205	0.0540102	0.249622	0	0	0	0.117363	0.0622153	0.451216	0	0	0
CBGS_01_104	HM	6.02047	112.883	0.00986856	0	0.0431825	0.0310843	0	4.06832	0.0124225	0.0117672	0	0	0.00919282	0.894731	0.468892	1.56535	5.10574	0.0184066	0.105144	0.0319574	0.154883	0	0.0105242	0.0128032	0.0229494	0.109684	0.0310277	0.438504	5.77327	15.7909	0.0405772	0.0446198	1.58078	3.80297	8.51616	3.00943	0	0	0	0	0.0288648	0.0768003	0	0.52621	3.75255	0	0.0124808	0.0121982
CBGS_01_105	Formula	6.73693	134.853	0	0	0.116439	0.0114451	0	4.6126	0.0391201	0.00700671	0.00631258	0.0513546	0.05092	1.93626	2.56389	2.03747	3.76658	0.289569	0.34665	0.0825883	0.669149	0.00329382	0.0167349	0.0254874	0.0624854	0.1551	0	0.777327	4.91529	14.4695	0.082584	0.169151	1.88226	4.01621	9.74073	2.84664	0.00347845	0.00605941	0.283007	0.0313109	0.0595844	0.243024	0.0157981	0.937602	4.03513	0	0.0222409	0
CBGS_01_106	HM	5.42707	100.712	0.00411124	0.0102656	0.0265354	0	0.0129198	6.42563	0.0611039	0.00568754	0.0244135	0.00940211	0.00585818	4.02896	0.2711	2.58146	5.36296	0.0318654	0.329548	0.172373	0.120495	0.0119052	0.01503	0.00670455	0.022592	0.0572982	0	0.363662	3.50989	8.40315	0.0274475	0.181114	1.72081	2.61524	4.22545	2.07527	0	0.0149937	0.0717265	0	0.00949881	0.345932	0.00802412	0.698669	3.21623	0.00539329	0	0.00687915
CBGS_01_107	HM & formul	5.6884	126.723	0.00524876	0.00788574	0.0732146	0.0032133	0.0155572	4.3191	0.0279234	0.00653656	0.0125625	0.0112734	0	1.60863	0.365033	1.68243	4.26753	0.014059	0.226921	0.0670442	0.157157	0.0123334	0.0210118	0.00467768	0.00620761	0.0522093	0.0102514	0.312026	3.65829	11.4013	0.0120635	0.108305	1.67003	2.40925	5.98266	2.66358	0	0.0115473	0.0468373	0	0.00602332	0.235453	0.00655669	1.00819	4.3434	0	0	0.00843919
CBGS_01_108	HM & formul	6.64962	121.883	0.0249186	0	0	0.0244742	0.0165099	5.7123	0	0.0230635	0.0208399	0	0	3.75473	0.90997	2.07062	5.6018	0.0409375	0.0538294	0.0242626	0.0353097	0	0.0840178	0	0.0227114	0	0	0.0296766	1.74784	7.53997	0.0256234	0	0.225097	1.98037	5.28668	0.449781	0.0194018	0	0.022247	0	0	0.0200292	0.054993	0.0544431	0.487195	0.0522533	0	0.0372049
CBGS_01_109	HM & formul	10.6433	157.609	0.993982	0.0105545	0.0299312	0.108097	0.00976288	18.3445	0.0287772	0.0230489	0.0198343	0.0400155	0	0.323778	3.41149	0.293874	1.59982	0.16106	0	0	0.317335	0	0.0922542	0.0661264	0.0540592	0.0580943	0.0194215	0.175133	4.51555	15.2158	0.0268053	0.0507081	1.82998	4.89913	11.4812	3.50167	0.00900412	2.61984	2.44156	0.0172585	0.0129695	0.0675114	0	0.513899	3.93317	0	0	0
CBGS_01_110	Formula	6.98833	138.064	0	0.0146326	0.0394831	0.00648763	0.00673588	2.22933	0	0.00509723	0	0.0343989	0	0.690888	3.6948	0.63962	1.8607	0.608427	0.0117904	0.0126805	0.587516	0	0.044666	0.134207	0.138304	0.167537	0.00794638	0.947882	6.63433	19.2439	0.0361556	0.0695909	2.25631	4.98672	11.1937	3.39152	0	0.000193504	0.0565218	0.00605403	0.020321	0.13586	0.0180302	0.714731	3.74995	0	0	0
CBGS_01_111	HM	8.56483	188.217	0.00787179	0	0.0420157	0.0309837	0	5.31285	0.0118573	0.0175585	0.00525341	0.0129487	0.09181	1.19192	0.683697	1.25402	4.01463	0.086081	0.140706	0.16566	0.331242	0	0.0226209	0.0145716	0.0131623	0.281221	0	0.533641	5.7438	16.673	0.0807588	0.00925044	1.61402	3.68901	7.50803	2.65025	0	0.0215339	0.0210079	0.0114256	0.0101061	0.0104376	0.018896	0.23814	2.21198	0.00813974	0	0.0109007
CBGS_01_112	HM	9.84029	147.285	0.00956382	0.00939278	0.0208275	0.0121287	0	3.18716	0.0190753	0.0141646	0.0126723	0.0278905	0.00993995	1.00782	0.600076	1.24	4.22412	0.192871	0.0860179	0.0116596	0.132933	0	0	0	0.0462568	0.10554	0	0.166612	2.90501	10.2783	0.0575873	0.0324986	0.637942	2.28123	6.33483	1.98191	0	0	0	0	0.0143907	0.0186032	0	0.0276472	0.664614	0.0110976	0	0.0134387
CBGS_01_113	HM	4.38735	76.4687	0	0.00563178	0.25543	0.0340488	0.00549711	7.26209	0.110179	0.0331265	0.011182	0.0431779	0.0109851	1.6356	0.208133	2.40476	8.37494	0.019699	0.384508	0.187158	0.029498	0	0.0110322	0	0.00498121	0.0116832	0.00444307	0.27153	3.27342	7.90151	0.0364432	0.0822655	1.85439	2.44378	4.62398	2.58326	0	0.0237926	0.0174715	0	0	0.54996	0	1.3491	5.14591	0.00781264	0	0.00511569
CBGS_01_114	HM & formul	6.44893	136.29	0.00698281	0.0122439	0.0357024	0.0142311	0	4.68241	0.015246	0.00563902	0.00643124	0.00440537	0.00588383	2.09633	0.680024	2.25763	4.83958	0.167952	0.306321	0.0518817	0.124623	0	0.0258993	0	0.0182627	0.0406989	0.00477815	0.348764	2.93193	8.93755	0.0220902	0.0600417	1.1391	2.23752	4.95042	1.95405	0	0.00944103	0.0218948	0.00949724	0.0217357	0.0675334	0.00610411	0.433055	2.08464	0.00487549	0	0
CBGS_01_115	Formula	5.6359	105.108	0.00395775	0.0038359	0.116846	0.0165293	0.00734985	5.84122	0.0526124	0.0152046	0.0102723	0.00550909	0.0142942	3.52453	1.70313	2.90071	4.93152	0.0569463	0.466988	0.0578454	0.243955	0	0.0245074	0.0121583	0.0199074	0.011006	0	0.463679	3.76158	10.9212	0.0179634	0.0910485	1.6659	3.48515	7.59845	2.54796	0	0.00194394	0.0423007	0.00619746	0.00917681	0.134339	0	0.678542	3.32936	0.00467548	0.00541955	0
CBGS_01_116	HM	7.44332	145.08	0	0.0276356	0.0191259	0.00725063	0.00672427	3.59977	0.203216	0.0434286	0.0130336	0.0589957	0.00982574	2.43896	0.342579	2.04042	4.16543	0.167619	0.19512	0.0932249	0.150641	0	0.0147199	0	0.029672	0.211947	0	0.277462	3.4543	9.69392	0.176297	0.101285	1.78718	2.15108	4.68728	2.18172	0	0.0117719	0.0338779	0.108105	0.0250098	0.263505	0.168172	0.862298	3.61199	0.00974151	0	0.0728767
CBGS_01_117	HM & formul	5.48993	87.9717	0	0.00610172	0.0133124	0	0	6.37758	0.00885727	0.00638932	0.00754346	0.0088468	0.110022	4.55582	4.42401	2.77327	4.47109	0.0273402	0.294101	0.0746347	0.389507	0.00853127	0.018331	0.0246405	0.00923572	0.0156167	0	0.531207	4.37851	14.2515	0.00931414	0.0613816	1.59685	4.98945	11.0128	2.39067	0	0.0349611	0.0316938	0.0206149	0.0582503	0.00662527	0.00940406	0.0577996	1.61374	0	0	0
CBGS_01_118	HM & formul	8.60692	128.857	0	0.00914276	0.0396001	0.0324563	0	4.18549	0.0202966	0.0135673	0.0166291	0.362237	0.0121891	1.50802	2.50233	1.3201	3.91631	0.109005	0.191956	0.0236013	1.05415	0	0.157806	0.00905829	0.0600179	0.498603	0	1.1692	6.75836	18.8472	0.282903	0.0951038	1.56396	4.5118	9.89632	2.96056	0	0.0181485	0.332098	0.00472713	0.0133861	0.0540674	0	0.438019	2.02194	0.0180944	0	0.00384457
CBGS_01_119	HM	7.72125	139.519	0.0160843	0.0318371	0	0.108515	0.55428	3.1945	0.0432517	0.00915991	0.0703047	0	0.273092	1.54601	0.383184	5.68063	4.32924	0.0350524	0.122504	0.424595	0.331908	0.0164634	0	0.0093369	0	0	0.147689	0.321687	5.15843	10.5579	0.0383772	0.0240895	1.00744	3.98814	5.84464	1.31028	0.068106	0.0397196	0.0210629	0.0467866	0	0.0109953	0.017311	0.0474277	0.698027	0.017212	0.0290906	0.0138297
CBGS_01_120	HM	8.00897	161.491	0.00461251	0	0.0393958	0	0.00333769	1.85379	0.00361427	0	0.00645106	0.0173249	0	0.509527	0.802595	0.696999	2.10739	0.156067	0.0425992	0.0171378	0.308495	0.00266815	0.0356279	0.0100658	0.0224644	0.15389	0	0.486569	3.43271	10.7146	0.136492	0.029511	1.36768	2.38624	5.52838	2.23607	0.00559768	0.00721343	0.0923046	0.00387611	0.0258711	0.260338	0.0108974	0.900122	3.34338	0	0.00667345	0.00775053
CBGS_01_121	HM	6.23682	91.8771	0.00836182	0.00773398	0.0156604	0.0112489	0	5.10592	0.0129055	0.048188	0	0	0.0177835	1.80537	1.59881	1.34874	4.19458	0.0404982	0.0283982	0.00780077	0.30051	0.00949408	0.0207965	0.0198686	0.0246088	0.0795443	0.0143687	0.387862	4.06115	15.2472	0.0259796	0.0143699	1.19185	3.03804	8.07053	3.62706	0.00574426	0.0122592	0.0744617	0.00761928	0.00962112	0.0305015	0	0.155345	1.73475	0.0175773	0.00952636	0
CBGS_01_122	HM	9.19514	132.314	0	0	0.0357396	0	0	10.4241	0.027687	0	0	0.0415768	0	1.49012	0.639322	0.844371	4.12852	0.234425	0	0.0536966	0.122681	0.0189429	0	0	0	0.0747609	0.0248873	0.136885	4.86039	13.6239	0.0456631	0.0417898	1.47839	3.00577	6.77311	2.12525	0.0143487	0.00601851	0.0245368	0	0.0396938	0.102948	0	0	2.22611	0	0	0
CBGS_01_123	HM	4.07149	59.8864	0	0	0.0326746	0.0224411	0.0245436	7.85137	0.0284811	0.0324533	0	0	0.0251216	2.02523	0.600224	1.90902	5.88564	0.0968366	0	0.0523047	0.184584	0	0.0403829	0.0360793	0.0579529	0.228809	0.0581537	0.0256892	2.48935	8.55236	0.0618167	0.092276	0.265459	0.579637	3.86369	0.717485	0	0.0554339	0.0188288	0.212581	0.0407012	0.0836086	0	0.0346501	0.462217	0.0899851	0.231683	0.121922
CBGS_01_124	Formula	7.7072	126.524	0	6.02691e-05	0.014751	0	0	4.60613	0.0433181	0	0.0116139	0.011265	0	3.02564	1.79044	2.74599	3.57009	0.0335376	0.143514	0.0246658	0.0732247	0	0	0.0120936	0	0.0107015	0	0.16917	3.26083	9.33465	0.0165469	0.0262413	1.32811	3.03618	6.43606	1.22691	0.0126035	0	0	0.0140663	0.0141469	0	0	0.0927787	1.33863	0	0	0
CBGS_01_125	Formula	8.71109	137.661	0	0.0174801	0.0504285	0	0	12.3452	0	0.0207403	0	0.0605484	0.0258463	1.20082	1.53645	0.543541	2.21217	0.0167219	0.0216529	0	0.0831705	0.0375649	0.0141625	0	0.0759019	0	0	0.046027	3.84503	11.575	0	0.0771603	1.92047	3.29541	8.32108	2.41407	0.017811	0.00460677	0.0216006	0	0	0.0458978	0	0.152723	3.28943	0	0	0.0115497
CBGS_01_126	HM & formul	7.98577	142.254	0	0.00510138	0.066791	0.0217725	0	5.73799	0.0338578	0.013126	0.0117759	0.00825784	0.104486	1.68183	0.760723	1.87522	5.72544	0.0845567	0.224899	0.0880077	0.350627	0	0.022779	0.00710096	0.00699742	0.130825	0.0130642	0.551967	4.68052	13.9093	0.0860797	0.0943685	1.5311	3.11516	6.75559	3.05851	0	0.00490022	0.0378043	0.0266497	0	0.103668	0	0.504433	2.39545	0	0	0.00368217
CBGS_01_127	HM & formul	5.51579	117.658	0.00760242	0.0111665	0.030089	0.00863717	0.0126671	5.31963	0.0565845	0.00587111	0.0153137	0.0117837	0.0154764	3.80185	0.700841	2.88115	4.71249	0.170022	0.58346	0.16965	0.26244	0	0.00774592	0.0196942	0.0195759	0.141573	0.00836624	0.548354	4.57381	14.9467	0.115109	0.0617984	1.64756	3.73174	8.88056	3.50048	0.00666165	0.00607923	0.0710161	0	0.00741027	0.0841467	0	0.604554	3.24924	0	0.0081043	0.00526248
CBGS_01_128	Formula	6.78697	112.765	0	0.0187575	0.0800727	0.0161126	0.00739025	3.24961	0.0222744	0.00825434	0	0.0353591	0.0164665	0.681763	2.56498	0.682992	2.51866	1.32019	0.015435	0.0084896	0.296947	0	0.154625	0.0696453	0.0103002	0.0534927	0.00779947	0.392613	5.47042	15.5723	0.0079897	0.0442831	1.85623	4.20877	9.79382	4.42922	0	0.00800244	0.31311	0.0456436	0.0660004	0.166333	0.00905085	0.857415	4.05389	0	0.0106759	0
CBGS_01_129	HM	22.9997	331.26	0.00991039	0	0.0958561	0.0481581	0.0176724	6.92535	0.0168894	0.0128731	0	0.0142467	0.0546511	0.63063	0.433746	1.10582	5.51465	0.132692	0.0704367	0.0245197	0.330813	0.00874221	0.249469	0.0235112	0.0503012	0.375652	0	0.464588	4.15439	11.8312	0.0638483	0.0694782	1.62134	3.02197	5.61956	2.01681	0	0.0258964	0.0700367	0.0271494	0	0.0160447	0.0130547	0.329927	1.50324	0	0.0123147	0
CBGS_01_130	HM & formul	10.4072	149.539	0	0.00347962	0.0128539	0.00911695	0.00551782	4.3762	0.0330649	0.0126372	0.0034033	0.0308786	0.0595686	3.0575	1.85331	2.58179	3.98282	0.20997	0.361689	0.0732475	0.303761	0.00370879	0.134688	0.024905	0.0212723	0.0702049	0.00434328	0.317474	3.06843	8.39995	0.0203772	0.0656282	1.32415	2.98386	6.31037	2.0033	0	0.00380721	0.0115637	0.00569777	0.0331055	0.0832817	0.00849948	0.515748	2.41015	0	0	0
CBGS_01_131	HM	5.16014	69.6711	0.0170765	0	0.0279609	0.0127867	0.0145792	9.73027	0.0353668	0.0317752	0.0316809	0.0184117	0.122262	3.24521	0.162168	3.20031	10.6857	0.231765	0.417036	0.172507	0.082557	0	0.0187474	0.0214752	0.0402885	0.0165572	0.0174848	0.10381	1.73602	5.9589	0.0173346	0.04379	0.357294	1.01071	2.92623	0.507114	0.0253353	0.000599547	0.0163444	0	0.0106243	0.0307541	0.0323015	0.0914636	1.09484	0	0.0553905	0.0571631
CBGS_01_132	HM	8.77959	134.054	0	0.0353636	0.0421877	0.0119412	0	5.53224	0	0.00924854	0.0166634	0.0208171	0.0415658	1.13283	0.869697	0.960288	4.2586	0.164724	0.0771055	0.0284788	0.211583	0	0.01473	0.000522415	0.0291229	0.0701621	0.060301	0.259806	4.50294	11.6359	0.032345	0.0507646	1.63226	2.80991	6.10837	2.33996	0.0144573	0.0157605	0.0172151	0.012859	0	0.0463368	0	0.14828	2.93736	0	0	0
CBGS_01_133	HM & formul	7.60013	141.507	1.24397	0	0.0960658	0	0	24.2338	0.0399964	0.0205106	0.0200465	0.0514034	0.0288537	0.327047	0.509234	0.190334	1.77033	0.0426089	0.016017	0.0219145	0.0161702	0.0389211	0.0406286	0.0215453	0	0	0.033806	0	4.99065	12.6763	0	0.114712	2.36254	3.52525	7.42442	3.22321	0	0.113551	0.108664	0	0	0.0738175	0	0.333893	3.59038	0	0.0177855	0
CBGS_01_134	HM & formul	5.80427	121.387	0.00293636	0.00753665	0.0580579	0.0204742	0.00377909	4.16285	0.0402131	0.00554772	0.0250225	0.0353011	0.0097575	2.11956	1.17089	1.90219	4.56213	0.0406774	0.445642	0.0688934	0.631341	0	0.017213	0.00573345	0.0316105	0.296598	0.00403754	0.865988	5.78482	16.5182	0.184889	0.152428	1.82562	4.04572	9.84991	3.3269	0	0.0119051	0.105041	0	0.0106626	0.118056	0	0.546078	2.95037	0	0.0113586	0
CBGS_01_135	HM & formul	5.69086	85.9969	0	0.0324947	0.0511348	0.0121614	0	6.70078	0	0.0285048	0	0.0354981	0.0134775	2.38017	0.552975	2.00662	5.07019	0.0465977	0.0718278	0.0469838	0.030725	0	0.0106595	0	0.014284	0	0.0417049	0.119904	3.02965	9.77953	0.0144711	0.0312589	1.21024	2.24322	5.68653	1.92134	0	0.00169334	0.0353932	0	0	0.0712176	0	0.256719	3.30548	0.00805873	0.0130435	0
CBGS_01_136	HM & formul	4.97387	89.0625	0	0	0.0224756	0.0185157	0	4.50374	0.00901479	0.00771872	0.00968802	0.0264601	0.0232855	1.97314	0.367747	1.76646	3.75088	0	0.124379	0.0132677	0.140385	0	0	0.0217272	0.0107364	0.0233305	0.024009	0.383314	4.10418	12.6145	0.0127646	0.0877651	1.97524	3.39308	7.41396	2.18252	0.0060745	0.0232001	0.0471455	0	0	0.112901	0	0.565796	3.34207	0	0	0
CBGS_01_137	HM	4.84976	105.389	0	0.059778	0.0177328	0.0180526	0.0110371	7.40912	0.0288262	0.0151472	0.0251853	0	0.0251086	2.38258	1.50258	2.82655	8.62035	0.032599	0.206913	0.0810086	0.586512	0.0109161	0.0119879	0.0136868	0.0131925	0.0808555	0.00932437	0.188152	5.06444	12.7647	0	0.0739729	1.05123	3.44614	6.87898	2.05507	0.0127936	0.0344042	0.0271767	0.0147109	0	0.0791884	0	0.0535164	1.16987	0.0121203	0	0
CBGS_01_138	Formula	4.34703	88.2617	0	0	0.0130597	0	0.0188957	4.5949	0	0.0257507	0	0.0137395	0.0203971	2.91691	0.460638	2.17382	4.10687	0.0635993	0.0359388	0.0288152	0.0535123	0.0111418	0.012103	0.0124738	0.0172569	0.0125323	0.0347408	0.0673866	2.78632	8.10878	0	0.0422924	0.773762	2.09047	5.22628	1.85721	0.0121029	0.000149766	0	0	0	0.0560076	0	0.305798	2.36335	0	0.0322281	0
CBGS_01_139	HM	5.39154	77.5667	0.0340028	0.0944141	0	0.02277	0.0282803	7.51114	0.0197678	0.0215378	0	0.0466459	0.0135813	1.18067	4.7677	0.840381	5.4413	0.0295588	0.0868035	0.0695399	0.72775	0.0493102	0.0324601	0.0361343	0	0.119289	0.0207462	0.527741	6.61496	25.3174	0.0639959	0	0.830258	3.73009	11.3208	4.11402	0	0.0713128	0.0907449	0.033309	0	0.019996	0.0373754	0.0633131	0.350717	0.0748992	0.0246202	0.0554776
CBGS_01_140	HM & formul	6.25197	105.138	0.00683286	0	0	0.00942007	0	5.78038	0.023142	0	0.0112596	0.0477093	0	4.11688	0.195404	3.06565	5.74382	0.0982022	0.134078	0.0841788	0.0812618	0.0493968	0.0134982	0	0	0	0.0106891	0.345903	4.96488	14.0137	0.0113183	0.0589848	1.57038	4.44949	8.98582	2.26524	0.0535822	0.0433029	0.0412801	0	0	0	0.0151023	0.246591	2.23274	0.023982	0	0
CBGS_01_141	HM	6.48986	109.847	0.0112949	0	0.0231982	0.0434685	0.0102765	9.97072	0.030416	0.0262234	0.0377559	0.0119825	0	0.609394	0.120024	0.891932	4.0192	0.0212829	0.04991	0.0304746	0.0180303	0.0118736	0.0152311	0.0160391	0	0.0130332	0.0277143	0.0779546	2.02364	6.01777	0.0138249	0.0173279	1.42704	1.37857	3.0581	0.887237	0	0.0716446	0.00705466	0.0131751	0.0323806	0.0676665	0.0153607	0.243816	1.63951	0.0142099	0	0
CBGS_01_142	HM	5.66507	86.8815	0	0.0111222	0.0231913	0.0147015	0.0139291	4.36575	0.0111983	0.0222583	0.00970027	0.046979	0.0234871	1.74957	1.92921	1.57116	3.82277	0.0708268	0.123374	0.0437662	0.77202	0.0127189	0.0209315	0.00735607	0.0131795	0.608759	0.0359174	0.601789	5.77254	16.1174	0.101234	0.0500678	1.38528	3.59174	8.56629	2.4363	0.0252752	0.00606099	0.0816469	0.0311248	0.0372619	0.0530214	0.025741	0.305111	2.39623	0.0301651	0.0301184	0.0295173
CBGS_01_143	HM	8.63368	184.033	1.64761	0	0.125107	0.00636879	0	23.6889	0.0328826	0.0118671	0.0208991	0.0323595	0.0139728	0.34277	1.07387	0.245496	2.12132	0.0601357	0.0184356	0.0200154	0.0320564	0.0162208	0.124732	0	0.011559	0.0814154	0.0323777	0.186704	4.39085	13.8361	0.0284914	0.0750417	2.19288	3.44073	7.47917	3.29855	0.0151252	3.34932	0.134419	0	0.0241947	0.0516584	0	0.609696	4.41559	0.00635699	0	0.0121222
CBGS_01_144	Formula	8.49274	151.254	0.0192412	0.00780708	0.0633657	0	0.0115149	3.78891	0.00908964	0	0.0105566	0	0	1.67652	1.49001	1.44149	4.82018	0.485928	0.0444703	0.0453226	0.479205	0.00783458	0.0190741	0.011715	0.0327078	0.0938527	0	0.451857	4.78352	14.8156	0.0121927	0.020597	1.48738	3.04481	6.60116	2.27564	0	0.00837953	0.0128567	0	0	0	0	0.306399	2.72524	0	0	0.0113133
CBGS_01_145	Formula	10.5301	192.546	0.0598306	0.0930125	0.136388	0.0697491	0.0854879	25.067	0.0921974	0.0218805	0.0347754	0.0423788	0.0345111	0.190905	1.05841	0.181769	2.13271	0.16921	0.0345499	0.0779358	0.0705789	0.0679805	0.0300997	0.0475624	0	0.0707044	0	0.0599355	4.6883	12.5806	0.106023	0.133941	1.69177	3.84261	8.65892	0.557892	0	0.185786	0.0761888	0	0	0.0859204	0	0.0812444	0.312061	0	0	0
CBGS_01_146	Formula	7.63226	126.087	0	0.00193624	0.0425501	0.0067291	0	2.45442	0.0108826	0.0234152	0.00292065	0.140761	0.00522567	0.87808	5.22151	0.816572	1.83918	0.603579	0.0633725	0.00762682	1.88213	0.00335475	0.0373075	0.063084	0.946346	1.86408	0.00219921	0.989088	6.28993	16.8786	0.535201	0.109046	2.16567	5.01627	11.1206	3.25208	0.00482382	0.178972	0.575401	0.0867907	0.137974	0.266192	0.0452531	0.907645	3.80248	0.0042108	0.0728427	0.00432566
CBGS_01_147	HM & formul	7.13289	114.162	0	0.0100531	0.180312	0.0423095	0.0039369	6.12833	0.0929703	0.0244878	0.0461923	0.0315902	0.0396719	1.82418	0.720018	1.75888	5.05562	0.648232	0.265928	0.104171	0.332868	0.00986694	0.0595178	0.0262782	0.0435138	0.217966	0.00325945	0.425708	3.15396	8.58658	0.12585	0.0731252	1.31139	2.25951	4.65104	2.1838	0.00412791	0.0247643	0.163879	0.0183907	0.0424931	0.24244	0	0.776894	3.49563	0	0	0
CBGS_01_148	HM	8.87745	155.844	0	0.00136532	0.11889	0.013629	0.00487012	6.13903	0.0500746	0.0129484	0.0400322	0.0153376	0.0945693	2.07089	0.66376	2.02447	5.90415	0.450893	0.43486	0.123069	0.287961	0.00326818	0.0920087	0.00514607	0.0345049	0.200907	0.00485359	0.633835	4.21364	13.0676	0.175277	0.104393	1.53697	3.58302	8.18834	2.79564	0	0.0147704	0.157153	0.0129095	0.184726	0.286067	0.0353273	0.671426	2.62661	0	0	0.00330402
CBGS_01_149	Formula	5.28921	108.786	0.00558106	0.0105642	0.0227619	0	0.00330235	3.97652	0.0133229	0	0.00721221	0.00701035	0.0220327	2.17095	1.68248	2.10497	3.20589	0.235782	0.190579	0.0250857	0.217405	0.00795196	0.00908241	0.0107858	0.0143833	0.0217801	0.00697581	0.374349	3.66821	10.3003	0.00882988	0.138764	2.28773	3.26301	7.23658	2.6699	0.00448344	0.00674158	0.0175032	0.00811243	0.0151547	0.148216	0.0101467	1.02017	4.56133	0	0	0
CBGS_01_150	HM & formul	7.78924	155.862	0	0.00612051	0.0687943	0.0847399	0.00727923	2.79871	0.355058	0.00290822	0.00392935	0.0243506	0.0815066	1.27817	2.41871	1.26997	2.57571	0.284735	0.135836	0.0936362	0.835632	0	0.0365996	0.0645476	0.0779509	0.344312	0.0085239	0.842354	5.20613	16.6079	0.22389	0.10306	1.46105	4.02837	9.56403	2.80562	0	0.013218	0.280993	0.00452333	0.0333055	0.240752	0.0075887	0.508225	1.5806	0	0	0
CBGS_01_151	Formula	6.12536	114.473	0	0	0.0406425	0.0484092	0.0382	4.36002	0	0	0	0	0	2.40896	1.31967	2.84781	4.99616	0.0791749	0.083122	0	0.275155	0	0	0	0.157758	0	0	0.453632	4.76196	15.3845	0	0.2504	2.16976	4.21701	10.1243	2.01908	0	0.0413067	0	0	0	0.222733	0	0.475336	2.70768	0	0.0305059	0.0232895
CBGS_01_152	Formula	0.613998	60.2771	0.499255	0.253098	0.218976	0	0.34523	89.2567	0.2325	0.543049	0.507349	0.500308	0.175817	0.410619	0.728908	0.340779	1.38974	0	0.257786	0.414332	0.233322	0.163496	0.38036	0.940952	0.264374	0	0.438154	0.240638	0.264224	1.32362	0.809038	0	0	0	0.513962	0.251066	0	0.295376	0.0171666	0	0	0.293924	0.250931	0	0	0.231021	0	0.32979
CBGS_01_153	HM & formul	9.46897	180.868	0.00755664	0.011392	0.0282106	0.0124204	0.011686	7.01372	0.119642	0.00857798	0.00682048	0.0286699	0.354904	2.99891	2.34131	2.50061	6.30881	0.0529454	0.293907	0.173758	0.563524	0	0.0292337	0.0433221	0.0906534	0.166812	0	0.967058	6.31689	18.9204	0.0730863	0.0896623	1.54414	4.8218	11.258	2.90166	0.00984902	0	0.0225363	0.0101736	0	0.0333	0	0.160418	0.975454	0	0.00701723	0
CBGS_01_154	Formula	6.23523	78.0663	0.0300961	0.0358218	0.0232714	0.0138625	0	10.5135	0	0.0585559	0.0579384	0.0412778	0.119747	4.33123	0.976376	3.79042	8.83458	0.0626231	0.278699	0.0206916	0.019676	0.0457528	0.0374085	0	0.0289802	0.0496031	0.0188048	0.0708983	2.27866	8.18425	0.0235974	0	0.613004	2.01393	4.89229	0.393819	0.0276995	0.039764	0	0.0201344	0	0	0	0.0572568	1.24095	0.0193885	0.0401243	0.0186286
CBGS_01_155	HM & formul	6.73696	121.061	0.00545605	0	0.0851364	0.0062863	0	4.00857	0.0239098	0.00433079	0.00898851	0.00844408	0.0307708	2.26106	1.73013	1.95477	3.74095	0.0351775	0.178086	0.0335329	0.42047	0	0.00387255	0.0241272	0.0341161	0.134428	0	0.722936	4.19716	12.1667	0.0689792	0.0831427	1.74334	3.56469	7.88063	2.37675	0	0.0115329	0.0332366	0	0.00584525	0.207025	0	0.758737	3.26502	0.00747485	0	0.00432847
CBGS_01_156	HM & formul	6.23918	99.5968	0	0.00635754	0.030585	0.00852577	0.00977103	5.37856	0.0229154	0.0118751	0.00826461	0.0115011	0	1.28459	0.968209	0.974526	4.18645	0.0216381	0	0	0.245909	0	0.0268705	0.00945732	0.0119214	0.0329994	0.0110252	0.206327	3.61889	11.1043	0.0105272	0.0545721	1.2399	2.6553	5.89589	1.51216	0.00645806	0.0204309	0.0422672	0.0214381	0.013917	0	0	0.0747436	1.38398	0.00883405	0.0101557	0.00709241
CBGS_01_157	HM	5.63451	112.255	0	5.1312e-05	0.0575571	0.00712445	0	4.94528	0.00748812	0	0.0159216	0.00851115	0.0218665	3.19092	0.273017	2.66746	4.86323	0.017184	0.322583	0.0612665	0.151948	0	0	0.00712185	0.0115626	0.0579533	0.011596	0.2263	3.3038	9.69611	0.0708438	0.042912	1.36651	2.32038	5.00849	1.94067	0.00613672	0.00680056	0.0131557	0.00983653	0	0.0533606	0	0.341109	2.59308	0	0	0
CBGS_01_158	HM	6.72614	121.769	0.00713616	0.00706804	0.0954583	0.00434565	0	5.35451	0.0373553	0.00851117	0	0.0197465	0	2.84197	0.310902	2.04418	5.60896	0.170645	0.408587	0.114108	0.221456	0.00700392	0.00877148	0	0.00835397	0.0823746	0.00843114	0.366803	4.1304	10.5516	0.0266597	0.0738829	2.22247	3.05595	5.5685	2.85581	0	0.0152021	0.0785608	0	0	0.179497	0.00787611	1.27743	5.34559	0	0	0
CBGS_01_159	HM & formul	5.7897	117.147	0	0.0132388	0.0515691	0.0305585	0.0195342	5.96223	0.0290093	0.0136296	0	0.012254	0.0132626	2.29481	0.471106	2.25069	6.91919	0	0.0504213	0.0814009	0.0374056	0	0.0653631	0	0	0.015217	0.00992922	0.275082	3.89124	11.1188	0.0147546	0.0185177	1.09296	2.82579	5.96143	1.16339	0.011274	0.0227517	0.0170567	0	0.0199514	0.0375226	0.0156987	0.132253	0.960541	0	0	0
CBGS_01_160	HM & formul	6.02537	104.717	0	0.0238943	0.0926704	0.0453382	0	15.0865	0.0398387	0.0241525	0.0255568	0	0	0.359542	0.166267	0.293639	3.23293	0.0298026	0.0353048	0	0.0199606	0.0244466	0.0298604	0.0268639	0.0245157	0	0	0.111881	2.59815	8.32509	0.0275045	0.0328044	1.26757	1.7473	4.01905	0.664168	0.0432429	0.0466545	0.0239209	0	0	0.0505292	0.0167277	0.24148	2.39069	0.0486553	0	0.0588949
CBGS_01_161	HM & formul	10.7134	175.812	0	0.0154508	0.12956	0.063944	0	4.03894	0.0477769	1.46065	0.011853	0.911808	0.00820216	0.753764	1.30706	0.869084	4.68992	0.0895571	0.128802	0.032509	0.970646	0	0.0114649	0.0238664	0.108622	0.346598	0.192879	1.21488	10.596	22.8586	0.123504	0.208532	2.57356	6.22198	11.7637	3.79216	0	0	0.0412801	0	0.00615655	0.280086	0	1.13513	3.83591	0	0	0.00529349
CBGS_01_162	Formula	5.87468	103.087	0.00261988	0.00286662	0.121873	0.00018075	0.00314804	4.49207	0.00500922	0.0214112	0	0.0363261	0.0162207	2.18386	1.7405	1.84546	3.65418	0.222946	0.0899867	0.0351843	0.459714	0.0026986	0.0144288	0.0401855	0.0521124	0.125429	0.00521429	0.731443	4.53519	13.2881	0.0540968	0.134358	1.90032	4.24463	9.20607	3.11915	0.00387143	0.0287149	0.21146	0.00674565	0.0138466	0.319082	0.0125117	0.866444	3.80377	0	0.0172254	0
CBGS_01_163	HM	6.79312	142.462	0	0	0.0284264	0.00733518	0	5.26239	0.0196934	0.0108362	0.023649	0.00909119	0.0231585	3.63052	1.24242	2.45706	4.91984	0.183435	0.616831	0.242455	0.470723	0.0069269	0.00959135	0.00616255	0.00716381	0.0989389	0.0125419	0.412161	4.03647	11.6361	0.0762015	0.0606407	1.72135	2.70508	5.99851	2.36413	0.0142322	0.0214809	0.0784984	0.00738016	0	0.19326	0	0.675528	3.53432	0	0	0
CBGS_01_164	Formula	7.73003	133.326	0.00600099	0	0.0628183	0.0147634	0	5.42192	0.0285409	0.0282338	0.00409347	0.125438	0.0900367	2.42105	5.14541	1.98956	3.77202	0.247783	0.354429	0.0695949	0.888584	0	0.106849	0.0400062	0.0429552	0.0929277	0.00012218	0.884403	5.78874	17.9536	0.0520531	0.15893	1.87704	5.51107	12.4436	3.27268	0	0.0154689	0.308466	0.00375228	0.103368	0.0584733	0.0137295	0.457904	2.45869	0.00426669	0.00801724	0.0150756
CBGS_01_165	Formula	9.17868	172.815	0.00661387	0.00258503	0.0214127	0.256382	0	7.53406	0.0210484	0.0153812	0.00650556	0.0458299	0.0127581	0.592097	2.58639	0.586988	1.33819	0.207025	0.0215598	0.0060737	0.250294	0	0.0451999	0.0457015	0.0670811	0.0750772	0	0.289752	4.52778	18.0023	0	0.0365488	1.54861	4.17446	11.7237	3.29101	0	0.112875	1.13745	0.0162209	0.02308	0.0487995	0.00674672	0.525184	2.67363	0	0	0
CBGS_01_166	HM	3.84006	64.9944	0.0165116	0.0383742	0.0374011	0.0305421	0.0217103	12.2291	0	0.0501176	0.0272507	0	0.0424452	2.62723	0.0200816	1.49025	5.09916	0	0.0199422	0.0224647	0.0193597	0	0	0.0670394	0	0.0188766	0.0394948	0	1.83782	5.45351	0.0168289	0	1.06129	1.2238	3.00931	0.521006	0.0216897	0.0070944	0.000815453	0	0	0.0188152	0.010915	0.124158	0.900252	0.0174421	0.0380297	0
CBGS_01_167	Formula	10.7873	258.287	0	0.0459101	0	0.190586	0	21.275	0	0	0	0.103105	0	0.340454	2.7003	0.124651	0.0969968	1.12947	0.0619557	0.0782948	0.28616	0.121161	0.0882383	0.0677093	0.283882	0.645238	0.0576772	0.219619	5.93889	16.0533	0.0747139	0.0718964	0.863587	3.40703	9.35076	0.934036	0	0	0.154408	0	0	0	0	0.116556	0.0919864	0.0811189	0	0
CBGS_01_168	Formula	5.49145	96.2567	0.00906978	0.00999656	0.098559	0.0193859	0.0176169	8.17953	0.0309243	0.0162756	0.013172	0	0.140737	4.80093	1.48954	3.33792	5.79061	0.0338058	0.599306	0.176124	0.279854	0.00384124	0.0305727	0.0529269	0.0283823	0.0224885	0.00366069	0.553671	3.7768	9.06345	0.0193973	0.118186	1.59218	3.37336	6.401	1.53243	0.00372052	0.00771146	0.00719653	0.00340776	0.00348388	0.148019	0.00299579	0.627916	2.51627	0	0	0
CBGS_01_169	Formula	6.49718	126.483	0.00538613	0.00719454	0.0437525	0.0121922	0.0132728	6.79166	0.0669694	0.0484817	0	0.015964	0.0677481	2.73534	1.72369	3.84873	5.27864	0.0697684	0.311034	0.327849	0.256912	0.00638291	0.0178864	0.0322743	0.0428391	0.0482315	0.0120327	0.532336	3.76762	12.3974	0.032913	0.186135	1.70407	3.50691	8.66819	2.4209	0.00403249	0.0191205	0.0350156	0.0051851	0.0160034	0.148434	0	0.583505	2.50984	0.00507393	0.00932146	0.00440991
CBGS_01_170	HM & formul	8.79124	167.282	0	0	0.0181994	0.0264107	0.0201372	8.9967	0.0119481	0.0284714	0.0269763	0.0233523	0.0113811	2.73114	0.528956	1.96217	3.4779	0.0663486	0.106245	0	0.181982	0	0.0138996	0.0148257	0.0203851	0.0560031	0	0.188654	3.9336	8.82726	0	0.0300503	2.26612	2.83714	5.36589	1.68657	0	0.0134696	0.000120364	0	0	0.0841977	0	0.635547	4.10096	0	0	0
CBGS_01_171	Formula	4.98671	137.74	0	0.00712546	0.0575046	0.00747749	0	5.29119	0	0.0147142	0.0082234	0	0.033977	2.43698	1.10914	2.28209	4.71053	0.0144158	0.23988	0.0394296	0.0929364	0.011759	0.0216111	0.0143959	0	0.0241801	0	0.379949	4.57861	12.3551	0.00806717	0.0492404	1.70277	3.80384	7.77274	2.49382	0	0.00624456	0.0316405	0.00719953	0.00783175	0.0956185	0.0253133	0.352383	3.04038	0.0115387	0.0181059	0
CBGS_01_172	HM & formul	6.31001	112.119	0	0.00775891	0.00652767	0.0190326	0	4.31108	0.0193834	0.0169451	0.0069592	0.0600492	0.0343689	1.8536	5.06567	2.15907	4.76886	0.0291668	0.173997	0.0407079	0.833133	0.0111499	0.0307497	0.0222567	0.0199598	0.153648	0.00865282	1.10877	6.72228	21.8527	0.0396612	0.0877555	2.04136	6.00014	15.8329	3.45418	0	0.00370269	0.131972	0	0.0160314	0.0658853	0	0.370299	2.17501	0	0	0
CBGS_01_173	Formula	6.66013	121.7	0.00415642	0.00828836	0.108895	0.0057033	0	4.54712	0.00298192	0.00632984	0.00901129	0.0632558	0.0421229	2.01387	2.54497	1.80857	3.39087	0.590454	0.150262	0.0418553	0.46925	0.00833936	0.0688473	0.0412699	0.0560118	0.119346	0	0.696674	4.49928	13.8279	0.0729005	0.158747	1.756	3.75345	9.06718	2.89696	0	0.00489147	0.161871	0.0307622	0.0516828	0.225056	0.00629975	0.901661	3.83695	0	0	0.0017961
CBGS_01_174	Formula	7.42401	142.511	0.18686	0.00326363	0.0716229	0	0.000301506	9.21792	0.0190149	0.0247843	0.0182125	0	0.0820516	0.641478	3.69362	0.577216	3.49935	0.0643575	0.0134266	0.0618988	0.513756	0	0.0394135	0	0.0155562	0.0512202	0.00489453	0.314661	5.4641	17.7698	0.0359091	0.109413	2.23225	4.83439	12.0744	3.72573	0.0159272	1.52137	0.268827	0.00672237	0.00690468	0.124834	0	0.543176	3.55761	0.00786416	0.0172058	0
CBGS_01_175	Formula	6.94464	125.15	0.0056973	0.00652618	0.0188173	0.00621492	0	5.23946	0.0398085	0.0256899	0	0.00849914	0	2.49393	1.65005	2.72535	4.99552	0.0544094	0.27719	0.017702	0.186945	0.00774951	0.0324249	0.0183531	0.00581807	0.0416423	0	0.28368	3.36157	9.89397	0.0065962	0.0446147	1.5381	3.05623	7.21652	2.1242	0.00792257	0.000919971	0.0137888	0	0.0165928	0.188087	0	0.684225	3.16028	0	0.00678663	0
CBGS_01_176	HM	7.54596	139.69	0.00350598	0	0.0748819	0.033844	0.00670621	4.5732	0.020064	0.0195066	0.0267346	0.00862937	0.167887	1.57015	1.64596	1.79122	4.75244	0.37906	0.203867	0.216584	0.628879	0.00404066	0.0560332	0.00427053	0.048447	0.562081	0	0.785857	5.1803	18.7233	0.385243	0.0699774	1.49062	3.73468	10.8452	3.72359	0	0.0215477	0.330095	0.00511767	0.025069	0.217054	0.00373792	0.650269	3.29792	0.00406752	0.00568913	0
CBGS_01_177	HM & formul	6.35409	96.4072	0	0	0.0405808	0.0276828	0	4.58773	0.00736914	0.0137569	0.0215922	0.0214484	0.0354556	1.75037	0.676844	1.82223	4.70157	0.172944	0.172633	0.0218975	0.0903437	0	0.0225712	0.0280106	0	0	0	0.10537	3.15141	10.8573	0	0.0504271	2.00388	2.83888	6.75228	2.60371	0	0.000488781	0.104497	0	0.0118475	0.130307	0	0.714835	4.36803	0	0.00688937	0
CBGS_01_178	HM	11.5239	190.009	0	0.00266398	0.070626	0.00951778	0.00712943	2.37323	0.00782981	0.00771514	0.00738481	0	0.00993406	0.382914	0.896094	0.521316	2.83848	0.655448	0.0875625	0.00515955	0.619883	0	0.133789	0.0232254	0.0471146	0.484094	0	0.947017	5.73124	16.7897	0.220516	0.11177	2.00754	3.02144	6.62301	2.70839	0	0.00357644	0.175716	0.0184897	0.0323091	0.303089	0	1.01817	3.97704	0	0	0
CBGS_01_179	HM	6.58623	108.75	0.00653343	0	0.133716	0.00786142	0.00533927	5.2563	0.0491288	0.0136657	0.01075	0.0215803	0.0434915	2.31498	1.02016	2.44297	7.02153	0.0519197	0.295111	0.0982493	0.36246	0	0.0133667	0.00722043	0.0067174	0.169055	0.00964437	0.593583	4.40223	13.6117	0.112918	0.0965775	1.57369	3.33193	8.23651	2.85931	0	0	0.105448	0.0059358	0	0.0718631	0.015035	0.432779	2.45934	0	0.00488535	0
CBGS_01_180	HM & formul	5.87411	111.101	0	0.00830812	0.150496	0.013752	0	4.82314	0.0317486	0.0046712	0.00481859	0.0163098	0.031447	1.76414	0.95153	1.90469	4.5014	0.1538	0.250083	0.202805	0.402422	0.0123186	0.0529562	0.013289	0.0192881	0.0786154	0	0.652398	4.46905	12.1801	0.0535497	0.102919	1.67742	2.90969	6.30504	2.3522	0	0.015594	0.112567	0.00852025	0.00516984	0.181899	0	0.96732	3.7219	0.00837302	0.00926747	0
CBGS_01_181	HM & formul	5.53314	156.468	0	0	0.06807	0.00660957	0.00647909	5.08813	0.0296305	0.00980894	0.00644339	0.00886502	0.0510833	1.40964	1.26667	1.69906	4.69753	0.0539132	0.119739	0.0556049	0.341601	0	0.016382	0	0.0132619	0.202185	0.00792771	0.526512	5.01323	14.2117	0.078192	0.0288696	1.33854	3.72111	7.63014	2.59209	0	0.0136187	0.00712251	0	0	0.0626505	0	0.255302	1.82495	0	0	0
CBGS_01_182	Formula	7.01061	126.424	0.00792956	0.00840357	0.0374411	0	0.0110791	2.41938	0	0.0123422	0	0.038746	0	0.602597	4.64554	0.764137	2.23705	0.0970696	0.0160867	0.00663685	0.769908	0.00787526	0.0475202	0.022411	0.0122919	0.0506729	0	0.788065	5.55204	16.1504	0.0164024	0.103201	2.05032	4.79485	10.965	3.34064	0	0.00622678	0.0620332	0.00903787	0	0.109677	0	0.766616	3.68793	0	0	0.0072024
CBGS_01_183	Formula	5.94305	95.2124	0.013323	0.00703284	0.0306012	0.0107858	0	7.75265	0.0407559	0.0101695	0.0052981	0.0312263	0.0589664	2.35731	2.77149	2.5037	5.3492	0.0258872	0.360284	0.0585707	0.358968	0	0.0126467	0.00650369	0.00520351	0.005552	0	0.298411	3.3368	10.3571	0.020206	0.0598138	1.66859	3.31363	7.46628	2.16582	0	0.0234697	0.049668	0	0.00611691	0.0940138	0	0.723618	3.24363	0	0	0
CBGS_01_184	Formula	4.25547	61.2512	0	0.00902674	0.0384283	0	0	4.31515	0.00941162	0.0069931	0.00878071	0.0331153	0	2.39185	0.944533	2.4758	4.98855	0.00965198	0.104409	0.07337	0.0546522	0	0.00710572	0.00796077	0.0108799	0.0118463	0	0.163717	2.61567	7.4028	0.022938	0.0784052	1.75623	3.04044	5.77279	1.46437	0	0.00899448	0.0130047	0	0	0.07846	0.0119738	0.402973	2.00996	0.0182011	0	0.0126038
CBGS_01_185	HM & formul	7.69382	143.946	0.0142318	0.000182244	0.0193207	0	0.0155153	6.19519	0	0.0137538	0.0127779	0	0.0135848	1.43996	1.45202	0.898722	2.95116	0.0296798	0.0264596	0	0.214213	0.0295982	0.0174209	0.0136556	0	0.0533173	0	0.367088	5.70655	15.3961	0.0348081	0.0352038	1.56234	3.21289	7.35734	2.58207	0.0187061	0.0116395	0.0469823	0.0107851	0	0	0	0.219773	2.42773	0	0	0.00845113
CBGS_01_186	HM	5.69426	118.385	0	0.0117611	0.0992897	0.00554314	0	5.89239	0.0680462	0.0164343	0.00486806	0.0154668	0.00846963	2.45268	0.895165	2.26163	5.47337	0.0145102	0.576322	0.286034	0.228255	0.00557743	0.0068988	0.00678765	0.00662103	0.130534	0.0152603	0.566679	4.50413	12.9434	0.0678974	0.102619	1.59695	2.83581	6.85546	2.94297	0.00726823	0.0117322	0.0863878	0.00629288	0.00675427	0.16538	0.00592305	0.551636	3.64679	0	0	0
CBGS_01_187	HM	7.09038	122.657	0	0.00717511	0.108794	0.00713161	0.00688085	2.57674	0	0.0291997	0	0.0238325	0	1.16446	1.2522	0.917344	2.6061	0.691206	0.01696	0.00903318	0.470468	0.00706515	0.0383335	0.0269797	0.0485991	0.273466	0.0308733	0.914233	6.40805	18.9291	0.0905405	0.144015	1.95172	4.91889	11.5875	4.20816	0.00452912	0.0151231	0.137798	0	0.0139376	0.112859	0	0.559116	3.43968	0	0.0172421	0
CBGS_01_188	HM & formul	5.99766	131.045	0.00515134	0.016832	0.0437954	0.0157065	0	5.31375	0.041169	0.0166585	0.012537	0	0.016859	3.51654	1.4107	3.23924	5.23615	0.056313	0.61806	0.109429	0.155709	0	0.0180214	0.00963376	0.00519802	0.0233708	0.00495914	0.214012	2.48923	7.52016	0.0092524	0.0962162	1.61384	2.49637	6.30461	2.24307	0	0.00310931	0.0407594	0.00483878	0.00642303	0.263935	0	1.09991	4.20452	0.00354552	0	0
CBGS_01_189	HM & formul	6.00288	113.85	0	0	0.056319	0	0.0113845	3.97341	0.00889871	0.00988899	0.00819444	0.00752902	0.0474853	1.62854	0.132794	1.99632	3.94203	0.0440867	0.0391021	0.0166097	0.101978	0.0079264	0.0323875	0.000318928	0.010247	0.0904761	0.013334	0.520525	4.85723	14.2414	0.0648839	0.0684465	1.71857	3.66678	8.25877	3.05301	0.00015196	0.00494445	0.033726	0	0.00884104	0.209641	0	0.743049	3.53379	0.00655591	0.0220135	0.0161979
CBGS_01_190	Formula	4.86645	64.6689	0.0062697	0	0.119373	0.0266122	0.0144158	7.61259	0.0683427	0.00716913	0.0075755	0.0151236	0.0342688	3.21118	1.28754	2.96442	5.75891	0.0993221	0.587074	0.0950549	0.265121	0.0135183	0.00686069	0.0150867	0.0151608	0.071077	0	0.593234	3.45528	9.58641	0.0317487	0.112214	1.62085	2.98151	6.37048	1.95623	0	0.00375297	0.0281475	0.0109588	0.0052979	0.315581	0.00408115	0.91094	3.36049	0	0	0.00393624
CBGS_01_191	Formula	12.8338	174.364	0	0.00364892	0.10496	0.0248023	0.00467264	6.67354	0.0368659	0.00834283	0.00353459	0.0775742	0.121314	2.74281	4.95488	2.25557	4.66499	0.218471	0.314492	0.0806968	0.774263	0.00862554	0.253866	0.029939	0.0532669	0.05361	0.00289205	0.964658	6.16514	19.8932	0.0551378	0.18593	2.18979	6.2863	14.4787	3.35241	0.00366796	0.0114977	0.304139	0.0212359	0.140795	0.111267	0.0377608	0.536798	2.70344	0	0.0244908	0.00921457
CBGS_01_192	HM & formul	5.77741	106.919	0.00473264	0	0.178306	0.0121954	0	3.24934	0.0175002	0.00446889	0.00501315	0.0236397	0.00619122	1.20112	1.80853	1.32791	3.60834	0.642872	0.141836	0.0392397	0.741352	0	0.0188443	0.00458724	0.0612848	0.393847	0.0134347	0.748688	5.62586	18.407	0.295261	0.125448	1.92649	3.70961	9.23474	4.50185	0.00439301	0.0298801	0.283038	0.0228006	0.157455	0.321672	0.0065407	1.01277	4.14202	0	0.00440963	0.00884378
CBGS_01_193	HM	6.46316	100.754	0	0	0	0.0113533	0.00671761	4.4505	0.015444	0.00665603	0.0334773	0.0194848	0.0271633	1.67467	0.781186	1.19035	4.04045	0.132682	0.0128705	0.0569475	0.196902	0.0113874	0.0102245	0	0	0.0470389	0	0.399973	4.89118	12.8436	0.0126878	0.0299607	1.68568	3.78302	6.57256	2.78385	0	0.013184	0.0264983	0.0119164	0	0.0447724	0	0.376139	3.20522	0	0	0
CBGS_01_194	HM & formul	8.1048	123.978	0.00447286	0.00537987	0.296707	0.0374298	0.00231707	6.00465	0.0442897	0.017763	0.024142	0.0738585	0.0630496	2.78945	2.49086	2.30505	6.12337	0.412635	0.431308	0.114675	0.60332	0.0126122	0.0665946	0.0322804	0.0571179	0.129707	0.00522492	0.735295	4.28055	12.5977	0.0858149	0.157561	1.62341	3.48116	8.01637	2.72087	0	0.00276552	0.0764328	0.0202002	0.0728123	0.252201	0.0134639	0.706619	2.82789	0.00285128	0.0032922	0.00918456
CBGS_01_195	HM	7.50091	118.524	0	0.00379601	0.0979323	0.0465079	0.0266223	7.36769	0.0116763	0.0250746	0.0440733	0.126115	0.140408	2.76403	5.38785	1.66225	4.7339	0.221227	0.432267	0.179115	2.83089	0.00250248	0.0815803	0.0173702	0.355886	1.31223	0.00210335	2.57657	13.8375	34.2357	0.878143	0.32193	2.72316	9.03707	18.9061	6.25986	0	0.035158	0.42579	0.00774714	0.076908	0.108447	0.00672176	0.461517	2.32393	0	0.0106415	0.00641127
CBGS_01_196	Formula	5.97032	143.402	0.00689273	0	0.0150103	0.0090158	0.00489839	3.88612	0.0489003	0.0130189	0.00853171	0.00976365	0.0180317	2.80452	1.24285	1.98877	2.94608	0.319651	0.127863	0.0548874	0.165723	0.00470106	0.0415758	0.0076272	0.0148047	0.032144	0.00671188	0.607415	4.14818	12.3394	0.0260094	0.123312	2.08576	3.79264	8.48478	2.49812	0	0.00451956	0.0450731	0.0168561	0.0358409	0.246438	0	1.01362	3.82328	0	0	0.00581614
CBGS_01_197	Formula	5.29232	105.894	0	0.00374706	0.226774	0.00811513	0.00451281	2.77597	0.0121111	0.010975	0.00441236	0.0103065	0.0308747	0.983076	1.07504	1.27898	2.72133	0.350031	0.0636626	0.0132201	0.329035	0.00369289	0.0200031	0.00936031	0.0213598	0.040053	0	0.67219	5.25879	13.9529	0.0336092	0.258854	2.71864	4.47723	8.83633	3.39484	0	0.012414	0.172612	0.0113389	0.00454659	0.648167	0.00451736	1.5302	4.86293	0	0.00578164	0.00530735
CBGS_01_198	HM	3.63903	71.0614	0	0	0.0309287	0	0	13.1266	0	0	0.0207449	0.0443545	0.0206041	0.47026	0.0622231	0.636583	3.77785	0.0379955	0.108753	0	0.0250415	0	0.0509068	0	0.0196113	0	0.0211025	0.0237161	2.51282	8.17034	0.0360699	0	1.2553	1.53515	3.70306	1.36159	0	0.0229185	0.00107443	0	0	0.0195275	0	0.0286568	1.70459	0.0146389	0.041392	0
CBGS_01_199	Formula	8.4006	142.214	0.724398	0.0106607	0.0829902	0	0.0209915	15.8109	0.0153185	0.0428215	0.0447963	0.0588544	0.09904	2.04134	1.15327	1.05775	2.68258	0.011081	0.048731	0.0173952	0.102352	0.011754	0.0326244	0.0200441	0.011438	0	0	0.0944863	3.24572	9.77007	0.0488435	0.101663	2.02882	2.90394	6.38657	1.60237	0	2.25671	0.109358	0	0	0.101535	0	0.504561	1.84698	0.0146755	0	0
CBGS_01_200	Formula	5.54817	123.429	0	0.0240827	0.0424906	0	0	11.8689	0	0.021274	0	0	0	1.46064	0.50336	1.0402	1.78076	0.106934	0.0365588	0	0.0182525	0.0156661	0.030524	0.0407094	0.0091772	0	0.0372033	0.0480652	3.52394	9.55802	0.0412735	0.0290068	2.27506	3.14369	7.03011	1.59603	0	0.00138498	0.00103914	0	0	0.0528816	0	0.502885	3.68549	0	0	0
CBGS_01_201	HM	8.49386	155.852	0.00454177	0	0.0688228	0.00654221	0.00951017	4.14939	0.0239392	0.00541584	0.0202359	0.0135101	0.0293483	1.35436	1.30808	1.62681	4.66852	0.242302	0.256919	0.0584792	0.388417	0	0.0394562	0.0182791	0.0384736	0.15756	0.00940951	0.606428	4.31363	13.0013	0.0932243	0.0855351	1.70305	3.01809	6.51607	3.01015	0.00501606	0.0154378	0.0537519	0	0.0305561	0.199521	0.00571003	0.863078	3.8015	0.00941988	0	0
CBGS_01_202	Formula	7.69102	147.997	0	0.000347715	0.0378514	0.0085803	0.00724889	2.99461	0.0101152	0	0	0.00801352	0.0207365	1.30025	4.1088	1.44802	2.53663	0.00981136	0.098635	0.0189334	0.629635	0.0156343	0.0107922	0.0262834	0.0191919	0.0309307	0	0.708574	5.79077	17.344	0.0204591	0.110803	2.28164	5.24866	13.2956	2.61486	0	0.000424608	0.0101549	0	0	0.0925481	0	0.346953	2.8435	0.00891194	0	0
CBGS_01_203	HM	11.8811	208.108	0.520663	0	0.0798328	0	0.0110649	14.458	0.00942049	0.0245742	0.0632276	0.02557	0.00884598	0.358952	2.03469	0.286532	1.9852	0.167518	0	0.00943118	0.591921	0.0089668	0.0985665	0	0.0244079	0.285123	0.022699	0.286599	6.49104	19.7505	0.153723	0.116657	2.04007	4.00671	8.94626	3.7154	0.0087481	2.39718	1.93075	0.0224078	0.0234188	0.0745778	0	0.499874	3.99767	0.00825303	0	0
CBGS_01_204	HM & formul	8.07173	116.96	0.0251745	0.0199651	0.0319669	0	0	5.88839	0.0183872	0	0.0186592	0	0	1.95634	0.127163	1.97663	3.33563	0.068643	0.0200899	0.0476298	0.0803824	0.0218463	0	0	0.0188876	0.0388	0	0.0573975	1.64617	7.27196	0.0209257	0	0.362077	1.5926	4.43337	0.846113	0	0	0.0230082	0	0.0169337	0	0	0.142154	1.25701	0.0279505	0.0124351	0.0201728
CBGS_01_205	Formula	5.50861	115.51	0	0.0089707	0.0450419	0.00759947	0.00946386	6.40574	0.0115354	0.0261633	0.0087613	0.0126494	0.0454984	3.20354	2.30062	3.46133	5.85953	0.231793	0.28062	0.107402	0.158297	0	0	0.0193529	0.013694	0.0144178	0	0.308579	3.64697	11.5971	0.00960586	0.107062	2.09686	3.71906	8.30669	1.92449	0	9.80584e-05	0.00575004	0	0.0104828	0.0590151	0	0.398116	2.49827	0.010582	0	0
CBGS_01_206	Formula	3.85459	98.8526	0.0021728	0.00761007	0.182757	0.0269325	0	5.92059	0.0387619	0.0520312	0.0110366	0.00891194	0.0359869	2.67889	1.49099	2.51767	4.7475	0.189233	0.443919	0.13033	0.405445	0.015263	0.00966443	0.028618	0.0311813	0.0775629	0.00598773	0.558726	3.61699	10.2743	0.0265501	0.186802	1.95204	3.78612	7.57532	2.56681	0	0.00907843	0.187491	0.00830587	0.019186	0.445773	0.00460235	1.08007	4.2519	0.00429087	0.0294959	0
CBGS_01_207	Formula	7.54626	138.761	0	0	0.00466815	0.00901126	0	1.70119	0.00715422	0.022769	0.00392603	0.159347	0.00425693	0.577496	0.728866	0.527345	1.44425	0.633926	0.0285859	0.00442165	0.461828	0	0.0512432	0.118619	0.0912761	0.224016	0.00299507	1.42703	9.41357	32.896	0.0704447	0.225267	2.44369	8.47891	21.0364	4.60276	0	0.00519923	0.152374	0.0172184	0.130943	0.0200699	0.0148253	0.337455	2.03787	0.00498312	0.0118278	0
CBGS_01_208	Formula	4.85111	111.976	0	0	0	0.0159225	0.0113913	4.67985	0.0209992	0.0170327	0.0189798	0.0178689	0	2.82306	0.838774	2.85036	4.54845	0.0389566	0.253232	0	0.0709384	0	0.0260704	0	0	0	0	0.124786	2.9729	8.72598	0	0.0186657	1.34926	2.81622	6.17044	1.14842	0.00867902	0.0337469	0.016175	0.0458859	0	0.0475567	0.0102963	0.372592	2.12774	0	0.0171989	0
CBGS_01_209	HM & formul	5.21545	93.928	0	0.0204543	0	0.00707653	0	3.71384	0.0097791	0.00819675	0	0	0.0314638	2.34283	1.56025	2.38164	3.40701	0.319096	0.0398267	0.0766244	0.0975017	0.0124326	0.0452043	0	0.0258229	0.0526292	0.00974252	0.2592	3.23534	9.67621	0.00871208	0.0498322	1.4969	2.85374	6.45445	1.81001	0	0.00712153	0.0087395	0	0.00855436	0.0527732	0	0.277383	1.68053	0	0	0
CBGS_01_210	HM	4.41009	81.6736	0	0.063578	0.0323196	0.0306367	0	11.3773	0	0	0.0375135	0.0409223	0.0178341	1.89605	0.119199	1.64959	6.58034	0.0158593	0.0767075	0.0553399	0	0	0.0251875	0	0.0236755	0	0.0404804	0.0493393	2.7704	6.87206	0	0.0326378	1.1378	1.97101	3.28926	0.502962	0.0147894	0.0574505	0.0192841	0	0	0.0243365	0.0389919	0.142147	0.880653	0.0275223	0	0.0179032
CBGS_01_211	HM	5.35676	106.757	0.0106532	0.0143738	0.0525364	0	0.0103856	4.27281	0.0253351	0	0.0100299	0.0136281	0.0138404	1.65895	0.0781871	1.69995	4.58361	0.0114986	0.103815	0.068412	0.0171398	0.014345	0.0227306	0.0114496	0	0.0217005	0.0113857	0.100039	2.66526	8.12621	0.0111856	0.0333956	1.2556	1.86779	3.90026	1.48106	0.0247671	0.0106486	0.0147006	0.0228227	0.00938528	0	0.0377353	0.26215	1.97306	0.0119933	0	0.0122954
CBGS_01_212	Formula	8.65932	192.355	0.0030851	0	0.0826357	0.00926151	0.00183122	3.3127	0.0367725	0.0115326	0.00453654	0.0222802	0.0261046	1.61456	1.90344	1.44086	3.05885	0.323301	0.249667	0.0407187	0.467672	0.00240073	0.108246	0.0180222	0.0585233	0.112322	0	0.705515	4.34945	13.3773	0.0952762	0.18547	1.66001	3.70796	8.80789	2.62769	0	0.0115698	0.187504	0.0254084	0.0602363	0.161391	0.0147106	0.615699	2.50942	0.00318599	0.0157709	0.00341994
CBGS_01_213	Formula	11.5358	212.852	0	0	0.125938	0.0140334	0.00481439	2.2631	0	0.380721	0.0129812	0.304553	0.00455306	0.627491	3.61426	0.757719	2.72976	0.49253	0.0294227	0	1.02221	0	0.113188	0.143949	0.118675	0.473675	0.0151555	0.853891	6.31608	16.3975	0.135072	0.091557	2.4861	5.43936	13.3168	5.478	0	0.00750896	0.122218	0.0132684	0.0825139	0.247265	0.0192971	1.29076	4.98958	0	0.0133929	0.00500905
CBGS_01_214	HM	8.41665	160.933	0	0.0176495	0.312404	0.0289397	0.0108032	5.15755	0.0715601	0.0149756	0.0460124	0.0345354	0.0871917	1.90581	1.3511	1.94225	4.95709	0.286444	0.484153	0.262393	0.720591	0.0142403	0.0414059	0.0064384	0.0878799	0.493482	0.00389971	0.924008	5.48492	17.1582	0.368996	0.147868	1.42074	3.49301	8.42358	3.16372	0.00249164	0.0239223	0.260678	0.0287575	0.0679164	0.238267	0.0111999	0.597995	2.86311	0.00366505	0.00740505	0.00321676
CBGS_01_215	Formula	7.39384	143.303	0.00313523	0.00327958	0.113217	0.00438502	0.00371021	4.28699	0.0168854	0.00903592	0.00516026	0.153292	0.0090416	1.54936	4.12307	1.93257	3.23552	0.434669	0.238102	0.0261345	0.844611	0	0.0383233	0.0109809	0.0693905	0.193928	0.004649	0.912185	5.39567	17.6504	0.0724994	0.160858	2.11903	5.34399	13.6592	3.83522	0.00375754	0.00483232	0.253791	0.0241683	0.0447327	0.194303	0.0047859	0.79246	3.38664	0.00495263	0.00815288	0.00409344
CBGS_01_216	HM	7.02155	160.126	0	0.00578029	0.124539	0.00979781	0.00336092	4.80726	0.0219579	0.00344626	0.0106574	0.0130996	0.00965026	1.76092	0.801426	1.78726	4.43627	0.128696	0.315786	0.0843512	0.280542	0	0.0329703	0	0.0421901	0.199704	0	0.506914	3.97165	12.7695	0.101831	0.0568647	1.48409	2.89136	6.50577	2.39455	0	0.00525772	0.0241294	0	0.0260051	0.163827	0.00379821	0.648001	2.64962	0	0	0
CBGS_01_217	HM	9.93752	140.309	0.158603	0	0.359963	0.0207849	0.0312436	10.5812	0	0.0214115	0.0107649	0.0546268	0.376593	0.294669	1.373	0.854971	8.91195	0.0676631	0.024997	0.758087	0.315904	0	0.0317338	0.010127	0.00933374	0.103796	0	0.202182	4.91334	14.3468	0.0563562	0.105026	1.6949	3.3664	7.42102	2.33433	0	0.0796017	1.57684	0	0.0210091	0.0395903	0	0.339233	1.83748	0	0	0
CBGS_01_218	Formula	6.44482	95.047	0	0.0130136	0.016507	0	0	7.01903	0	0.0310321	0.0140986	0	0	1.3511	1.06907	1.26046	3.46209	0.0561479	0.0131625	0.0322061	0.0655287	0.0151415	0.00717986	0	0.0194777	0.217067	0.0454358	0.0469804	3.4588	10.4464	0.0327485	0.0307614	1.74263	2.5904	6.57137	2.43475	0.0158812	0.00117852	0	0	0	0.176816	0	0.309999	3.03783	0	0	0.022372
CBGS_01_219	Formula	7.58422	145.553	0.0116669	0	0.0510366	0	0.00685606	4.8329	0.00844611	0	0.00915924	0.00974054	0.0323785	0.932815	1.54468	1.00064	2.75189	0.0934301	0.0593381	0.0377008	0.166627	0.0134751	0.0134394	0.0365016	0.0267637	0.0758707	0.0174332	0.514808	4.70859	14.3334	0.00884097	0.236739	2.52616	4.00727	8.70858	3.04168	0.0294438	0.000163937	0.0111133	0.0138747	0	0.210123	0	1.11323	4.75471	0	0	0
CBGS_01_220	Formula	5.56753	95.7371	0	0	0.0175976	0.00804687	0.0126944	6.47429	0	0.0118935	0.0129918	0.0304723	0.0947391	3.37957	1.88831	2.98799	4.93914	0.0107833	0.225512	0.0670803	0.159697	0.0110211	0.0169852	0.0415005	0.00935276	0.0238209	0.00834068	0.254244	3.39887	11.2498	0.00976366	0.0254239	1.16721	2.98077	6.87209	1.54342	0	0.011443	0.0168996	0.0174231	0.0115056	0.0674156	0.0226172	0.187505	1.10182	0	0.010027	0
CBGS_01_221	HM	7.45239	147.314	0	0.00708862	0.092017	0.00886568	0.00647115	3.41283	0.0273	0.0118361	0.0200183	0.0060789	0	1.56027	0.989618	1.58802	4.09671	0.033368	0.168874	0.0897219	0.340353	0.0123113	0.0409165	0	0.0114336	0.139705	0.00506073	0.475367	3.83583	10.9187	0.052626	0.0260462	1.18895	2.6734	5.96435	1.97434	0.00885732	0	0.0439984	0.00382626	0	0.0926004	0	0.39824	1.57776	0	0.00704948	0
CBGS_01_222	HM	5.46792	103.599	0	0.0190833	0.0213097	0	0	4.83428	0.0384116	0.0431928	0.007562	0.0112536	0.0072554	1.93362	0.0671236	1.44121	3.85946	0.148775	0.140427	0.123978	0.007436	0	0.00580685	0	0.0155844	0.00764922	0	0.101845	2.25518	7.15309	0.0188043	0.00970851	0.880177	1.6283	3.45155	1.2845	0.00741211	0.0454062	0.0120423	0	0	0.0180658	0.00788706	0.240099	1.8069	0.00911587	0	0
CBGS_01_223	HM & formul	7.552	141.238	0.00305634	0.00241514	0.160996	0.0263561	0.0140578	7.04887	0.0555825	0.0167159	0.0838166	0.018339	0.0202871	2.10871	0.332624	2.15437	5.91221	0.190821	0.304537	0.0965628	0.182754	0	0.09563	0.00664977	0.0180613	0.0876477	0.00362968	0.58485	3.4908	8.89777	0.0809872	0.151041	1.62605	2.7226	5.01758	1.86441	0	0.00578243	0.0737899	0	0.022775	0.445542	0	0.892224	3.59948	0	0.0159182	0
CBGS_01_224	Formula	10.5811	201.535	1.6976	0.0266789	0.684927	0.0172714	0.0135097	29.2601	0.0174973	0.0207913	0.0160915	0.0144826	0.0451714	0.567297	5.33424	0.59911	1.62908	0.0463807	0.014001	0.0370551	0.536538	0.0186213	0.106703	0.0155313	0.030585	0	0.105375	0.16631	6.98056	23.8827	0.0346267	0.206729	2.57919	6.0937	15.4534	3.86454	0	3.87232	0.498433	0.0144822	0.0145895	0.0201404	0.017086	0.177682	3.25949	0.0177427	0	0
CBGS_01_225	HM	8.51855	136.677	0	0	0.0735944	0.0110325	0	3.39672	0.00692425	0.00940636	0	0.0118347	0.00744107	1.19519	0.481282	1.01476	3.25287	0.0261601	0.067389	0.0305089	0.140831	0	0.0597431	0.00732537	0.00857738	0.0424348	0	0.234089	2.85549	8.55326	0.0600102	0.0484742	1.1354	2.12759	4.63982	1.50347	0	0.00869005	0.0175932	0.0116354	0.0152317	0.0354441	0.010306	0.281665	1.53097	0	0	0
CBGS_01_226	HM	11.2865	191.146	0.00744608	0.00506084	0.186956	0.00751666	0.00338373	7.13315	0.0246854	0.0164619	0.0394735	0.0209695	0.0478448	2.04613	0.772279	1.35644	6.45206	0.1695	0.382715	0.0832209	0.494345	0	0.124249	0.00959763	0.0328475	0.151048	0	0.793748	4.31322	9.85402	0.0239991	0.143924	1.72722	3.11784	5.21042	1.64207	0	0.00939612	0.0467695	0	0.0253329	0.193038	0	0.602633	2.91101	0	0.00376248	0.00635702
CBGS_01_227	Formula	5.25974	119.144	0.00854189	0	0.0623749	0	0	6.01992	0.0220067	0.0253699	0.0106827	0.0118578	0.0105002	3.75633	0.157607	3.09209	5.35019	0.0250726	0.293866	0.0577713	0	0.0162073	0.0107484	0.0381447	0.00705153	0	0.0184661	0.0946156	2.05144	5.16168	0.0209965	0.0422521	1.35831	1.98917	3.63618	0.795827	0.0216436	0.00593613	0.0102899	0	0.0096868	0.0815418	0	0.331199	1.8231	0.0142394	0	0
CBGS_01_228	HM & formul	7.37598	124.491	0.002413	0.00597263	0.143549	0.0101225	0.00322183	4.48562	0.0320471	0.00261785	0.00952085	0.0160211	0.045191	1.80067	1.15561	1.43927	4.5638	0.255389	0.307796	0.0843501	0.380756	0.00593712	0.0401204	0.00551925	0.037726	0.0934258	0.00246941	0.608589	4.13691	11.4107	0.125231	0.155082	1.74843	2.95156	5.65931	2.53541	0	0.00731186	0.0844423	0.0130519	0.0950605	0.362912	0.0123096	0.884723	3.62966	0	0.00455571	0.00376126
CBGS_01_229	Formula	4.62692	72.502	0.0401952	0.0129512	0.0757822	0.0253386	0	7.59364	0.0168349	0.0222067	0.0135922	0	0	1.91025	0.737557	2.26495	4.09672	0	0.122627	0.0520646	0.045858	0	0.0228006	0.0130397	0.015102	0.0135456	0.050918	0.102166	2.44145	7.84014	0.0131005	0.0432657	1.17295	2.0926	4.97729	0.676813	0	0.0148049	0.00959777	0.0159842	0	0.0168571	0	0.0556229	0.704097	0	0.0161152	0
CBGS_01_230	HM	11.3821	165.819	0	0	0.0681927	0.0138084	0.00966216	4.13589	0.0258278	0.0175345	0.00695274	0.0167363	0.168393	1.37324	1.72836	1.28686	4.52905	0.0112193	0.0303334	0.149883	0.67872	0	0.0328569	0.0271964	0.049993	0.400631	0	0.824809	6.57208	20.3069	0.341176	0.0395254	1.52982	3.95235	10.6429	3.79828	0.00852823	0.00991043	0.0178159	0	0.00965641	0.0609725	0.00943018	0.271022	1.74925	0.0107285	0.00939902	0.0196197
CBGS_01_231	HM	5.40639	120.15	0.00923192	0	0.0364382	0	0.00921735	4.75276	0.0199174	0.00843796	0.028469	0.00966482	0.0468231	2.85195	1.62283	2.43668	5.84974	0.0224532	0.291339	0.224619	0.38004	0	0	0	0.0123289	0.0882596	0.0199337	0.372956	3.96993	13.0143	0.0202217	0.00858089	1.32505	2.85638	6.74879	1.99346	0	0	0.0100235	0.0161698	0	0	0	0.149009	1.42969	0	0	0
CBGS_01_232	HM	5.7372	102.136	0	0.00568992	0.0541872	0.0113573	0.0406542	4.20985	0.0102702	0.015737	0	0.0215066	0.0294009	1.62081	0.447178	1.95403	6.22482	0.0351192	0.0679233	0.0249499	0.071515	0.0145545	0.00894945	0.0135189	0.0259963	0.0532873	0.0248006	0.274473	3.44008	10.2078	0.0287791	0.0292742	1.29573	2.20945	5.76298	2.64222	0	0	0.0276842	0.013919	0	0.107534	0	0.444272	2.46056	0	0	0.0227697
CBGS_01_233	HM	3.71232	105.638	0	0.00338668	0.0938206	0.0181146	0.00712082	4.7038	0.044456	0.00956503	0	0	0.0121241	1.82105	1.39498	2.09573	4.43765	0.0758671	0.568482	0.159657	0.45695	0	0.0162559	0.00520896	0	0.174231	0	0.669441	5.48418	17.1641	0.129922	0.0795401	1.89328	3.86134	10.2078	3.48383	0	0.00128617	0.0491443	0.00335579	0	0.192039	0.00326516	0.882053	3.77116	0.00547929	0	0
CBGS_01_234	HM & formul	4.4392	85.6504	0	0	0.0199842	0.0104175	0.009119	4.20964	0.0392966	0.0167531	0	0.0154984	0.0164018	1.35666	0.388045	1.86936	4.64491	0	0.0232925	0.0113388	0.0458898	0	0.00907544	0.0127465	0.0425877	0.0226399	0.02187	0.174933	3.6256	11.8897	0.0359393	0.069306	1.82146	2.61533	5.57869	2.18657	0.0109677	0.0145361	0.00923444	0.0276586	0.00463828	0.154919	0.0113049	0.657086	2.71074	0	0.0060602	0.0200149
CBGS_01_235	Formula	7.3239	136.492	0.0166925	0.0163423	0.0206543	0.0135502	0	7.80147	0.00895594	0.0143791	0.0058368	0.041841	0	0.565952	3.79501	0.363566	2.05772	0.526102	0.00752785	0	0.914529	0.00660817	0.0575215	0.0199911	0.0646865	0.122376	0.0126545	0.683197	7.60902	21.158	0.0351587	0.190938	3.27569	6.82016	14.0883	4.40528	0	1.07156	0.645162	0	0.0523724	0.208626	0.0168364	1.07932	5.43618	0.00763515	0.0159796	0
CBGS_01_236	HM	10.5313	152.73	0.00599341	0	0.0702566	0.0679622	0	4.83695	0.0300133	0.0216597	0.0368454	0.033363	0.0230004	1.58133	0.374711	2.05199	6.46904	0.0588846	0.0504877	0.0398574	0.255682	0.0152742	0.0156764	0	0.00894691	0.193535	0.0134098	0.626881	4.89603	14.6569	0.189227	0.0358228	1.67903	3.19757	7.47664	3.20964	0	0.0373743	0.0245316	0.0160745	0	0.15482	0.0213191	0.641026	3.58674	0	0.00778186	0
CBGS_01_237	Formula	4.94146	106.854	0	0	0.0107538	0.00629574	0	4.38282	0.0276384	0.0156374	0	0.0126269	0.00654001	2.22299	1.28836	2.87681	3.66408	0.0729926	0.312535	0.0557133	0.0867488	0.00831437	0.0126313	0.0622467	0	0.00746578	0.019331	0.282912	3.52248	13.4481	0.0228955	0.122436	2.14862	4.33855	12.273	2.56826	0	0.00839509	0.0288686	0.00750052	0.00629993	0.293738	0	1.18494	3.48123	0	0	0
CBGS_01_238	HM & formul	7.93583	148.385	0.00585599	0.00447183	0.0977826	0	0.00931297	4.44632	0.0363057	0.0059829	0.0296923	0.0114382	0.0188975	3.22762	1.70841	2.18359	4.01401	0.148132	0.365845	0.116176	0.752112	0.0022609	0.051556	0	0.0332765	0.269001	0.00616646	0.554475	3.70984	12.0875	0.194485	0.14788	1.52448	2.94339	7.02016	2.63127	0.00522048	0.0272919	0.41927	0.0129514	0.0249559	0.34515	0.0044111	0.863258	3.409	0.00254769	0.00467417	0
CBGS_01_239	HM & formul	8.96954	133.543	0.0459246	0	0.235804	0.0509365	0.00939468	7.65241	0.0220986	0.00994604	0.0465448	0.0119355	0.907333	3.94326	3.83535	3.26749	5.90958	0.172763	0.435905	0.501543	0.867402	0.00291091	0.0928068	0.003744	0.138594	0.531725	0	0.866599	4.88129	15.8353	0.178969	0.152515	1.67994	4.27359	10.5452	2.74462	0.00600449	0.0219168	0.323498	0.00924294	0.0792141	0.0933865	0.0153612	0.559694	2.73257	0.00227899	0.0104788	0.0272855
[truncated: 170 more columns]

## Sheet: CBGS_2
Sample	Nutrition	Cholesterol-loss OH2	Cholesterol-loss OH	LysoPC(14:0)	LysoPC-P(16:0) & LysoPC-O(16:1)	LysoPC(15:0)	LysoPC-O(16:0)	LysoPC(16:1)	LysoPC(16:0)	LysoPC-O(18:2) & LysoPC-P(18:1)	LysoPC-P(18:0) & LysoPC-O(18:1)	LysoPC(17:0)	LysoPC-O(18:0)	LysoPC(18:3)	LysoPC(18:2)	DG-H20(30:1)	LysoPC(18:1) & PC-P(18:0)	LysoPC(18:0) & PC-O(18:0)	Cer(34:1)	LysoPC(20:4)	LysoPC(20:3)	DG-H20(32:2)	PC-P(20:0)	Cer(36:5)	DG-H20(33:3)	DG-H20(33:2)	DG-H20(33:1)	LysoPC(22:5)	DG-H20(34:3)	DG-H20(34:2)	DG-H20(34:1)	DG-H20(35:1)	DG-H20(36:5)	DG-H20(36:4)	DG-H20(36:3)	DG-H20(36:2)	DG-H20(36:1)	DG(34:3)	DG(34:2)	DG(34:1)	Cer(40:2)	Cer(40:1)	DG-H20(38:6)	Cer(40:0)	DG-H20(38:5)	DG-H20(38:4)	DG(36:4)	DG(36:3)	Cer(41:1)
CBGs_2_001	HM	4.30407	151.822	0.00701552	0	0.0795773	0.00621789	0	3.93732	0.0180785	0.0124201	0	0.00553298	0.0138874	1.57627	0.634453	1.61477	4.00145	0.373351	0.132895	0.0495317	0.247957	0	0.0206119	0.0146428	0.0424739	0.147795	0	0.325282	4.05041	10.8075	0.0734057	0.0514896	1.44357	2.8164	5.82342	2.70247	0.00827869	0.00700185	0.0962453	0	0.0162813	0.117892	0	0.643316	3.57556	0	0	0
CBGs_2_002	HM	5.89483	210.317	0.0119521	0.00656297	0.026676	0	0	4.09593	0.00762756	0.0389978	0.00773892	0.0188331	0.00793978	0.0994125	0.924588	0.0725345	0.939268	0.110442	0	0.00381139	0.341355	0.0115937	0.0286587	0	0.010289	0.0830965	0.0163189	0.767901	6.68161	14.6139	0.0756767	0.113176	2.83854	4.88641	7.57924	2.44341	0	0.0264709	0.0518022	0	0	0.494166	0.00942762	0.924807	2.48805	0.00941657	0.0103169	0
CBGs_2_003	HM	2.94195	110.641	0	0.0236438	0.0744471	0.0119856	0	4.11043	0.0375027	0.00845891	0.0060931	0.0279343	0.00607801	1.11382	0.285951	1.49493	3.9626	0.152561	0.134126	0.0846592	0.162941	0.00832773	0	0	0.0795842	0.455958	0.00853587	0.18578	4.29982	11.6313	0.122516	0.0534211	2.38774	3.05919	6.00425	3.08484	0	0.0067107	0.120208	0.101544	0.188268	0.339591	0.102312	1.46581	5.35595	0	0	0.00880573
CBGs_2_004	HM	3.89385	67.5128	0.0199343	0	0.0263164	0.0233365	0	8.41666	0.0297827	0	0.103579	0.0323042	0	3.50016	0.135513	3.26863	6.56046	0.0417952	0.103724	0.0828787	0	0.0280361	0.0636388	0.052776	0.0168781	0.0841697	0.0326401	0.151405	3.00071	7.73271	0.0482591	0.0454177	0.556278	1.55718	3.89948	0.273958	0.0227339	0.0487755	0.115024	0	0.0436785	0.0967867	0.0793736	0.0357856	0.137746	0.0213781	0	0
CBGs_2_005	HM	5.68456	204.465	0.156061	0	0.0781264	0.00716489	0.00684171	9.04773	0.00810357	0.00795459	0.00759096	0.0295486	0	0.254491	0.564967	0.123069	1.66235	0.0618599	0.00838081	0	0.120843	0	0.0262353	0.0242944	0.0087499	0.0859771	0	0.0981407	4.73218	12.5935	0.106407	0.0252267	1.29743	3.25478	6.93806	3.09935	0	0.119451	1.40392	0	0.00765279	0.0561072	0	0.301291	2.81455	0.0151644	0	0
CBGs_2_006	HM	2.16325	100.052	0.0155223	0	0.0179197	0	0	3.47032	0	0.00826271	0.0186367	0.0347772	0.00879756	2.16263	1.11602	1.37698	3.94208	0.0595078	0.11703	0.0377252	0.539769	0.0106047	0.0150865	0	0.0252399	0.161	0.024094	0.760981	7.7083	17.2275	0.133215	0.0846443	2.81893	6.09582	9.0259	2.97303	0.0105066	0.0230892	0.0253574	0.0101977	0	0.326086	0.0214537	1.16513	4.14393	0.0147964	0.0101167	0
CBGs_2_007	HM	3.87684	119.08	0.00724333	0.0131077	0.279913	0.112928	0.0376405	8.58613	0.0986899	0.0821187	0.0583151	0.0762617	0.0865853	2.02351	0.641208	3.33514	7.63383	0.18205	0.560369	0.271753	0.41205	0.0138929	0.00323397	0.00935947	0.0520439	0.269189	0.00996969	0.607273	4.8967	13.4853	0.184894	0.0797536	1.20566	3.20112	6.85541	2.26209	0	0.0142662	0.136777	0	0.00756774	0.196238	0.00636113	0.577989	2.09413	0	0	0
CBGs_2_008	HM	5.22355	170.383	0	0.00808431	0.0360655	0.00701318	0.0117651	3.92138	0.0353587	0.0119067	0.0237203	0.0103293	0.100136	1.6075	0.619152	1.59674	3.44562	0.312137	0.566825	0.213763	0.394882	0.00926626	0.0498275	0.00252028	0.0647626	0.267976	0.00738063	0.586942	3.80684	8.43839	0.201115	0.108143	1.36627	2.76393	4.93636	1.95539	0.00222447	0.00794479	0.13739	0.00741571	0.0508044	0.285814	0.0064018	0.817809	3.3594	0	0.00343565	0.0024673
CBGs_2_009	HM	5.11945	132.94	0	0	0.16613	0.0184428	0	9.44778	0.0107466	0	0	0.0664263	0.0572496	3.25391	1.10961	2.81862	8.4713	0.0437555	0.26047	0.162484	0.399355	0.0084893	0.024205	0.00819594	0.0214931	0.0329982	0.00843109	0.435455	4.49772	10.4305	0.024938	0.182091	1.76598	3.39642	6.19204	1.54247	0	1.35493	0.0266765	0	0	0.0189107	0	0.1015	1.15039	0.0112823	0.00878442	0
CBGs_2_010	HM	2.74191	109.254	0	0.00987011	0.000593183	0.0141805	0	5.91821	0	0.0108337	0	0	0.0283885	1.41044	0.217537	1.44409	3.69214	0.0411711	0.0543178	0.0841286	0.0137459	0	0	0	0.0183397	0.0135649	0.0131348	0.211557	4.14288	9.98517	0.0146669	0.0109843	1.08629	2.82444	5.051	1.57612	0	0.000622645	0.0120521	0	0.0162335	0.0461932	0	0.256251	1.66409	0.0252426	0	0
CBGs_2_011	HM	3.48614	169.134	0.00255519	0.00700048	0.0874478	0.0312288	0.0176652	4.15452	0.0349324	0.00747583	0.0167617	0.011061	0.15038	1.77239	1.25426	1.69515	3.81196	0.292133	0.598913	0.236718	0.708238	0.00215733	0.010503	0.00638438	0.0666205	0.36745	0.00150953	0.675859	4.85104	12.4999	0.254601	0.185428	1.79735	3.62795	6.80443	2.76983	0	0.0108192	0.0940506	0.0250047	0.0806501	0.299361	0.00800478	0.838277	3.37588	0.00218096	0.0091008	0.00827747
CBGs_2_012	HM	4.73468	145.826	0.00681592	0	0.066332	0.0172645	0	2.59398	0.00590171	0.00843251	0	0	0.0138491	0.460062	1.03041	0.581836	2.22087	0.101818	0.0922559	0.0195126	0.314543	0	6.11448e-05	0.00809309	0	0.138056	0.00755258	0.612621	5.36927	14.5751	0.0709729	0.0886471	2.2886	3.97446	7.75889	3.57589	0	0	0.0165546	0.00861692	0	0.165429	0.00780761	0.984717	4.25428	0	0	0.0078449
CBGs_2_013	HM	3.3476	105.115	0.00631347	0.00555114	0.0639987	0.00613014	0	3.08067	0.0243383	0.00813673	0	0	0.00601093	0.82325	0.819397	0.853888	3.5297	0.281421	0.121481	0.0240666	0.372338	0	0	0	0	0.0938006	0	0.600195	5.77574	13.5392	0.0434148	0.0723721	2.34956	4.13801	7.33492	3.59619	0	0.00404367	0.0133148	0.0210819	0.0181798	0.397641	0	1.28939	5.4471	0	0	0.00703763
CBGs_2_014	HM	7.78209	220.701	0	0.00582182	0.121639	0.00710575	0	2.55486	0.00749107	0.00684704	0.00665584	0.00762139	0	0.363858	1.48605	0.378903	3.23503	0.0706095	0.0170352	0	0.976802	0	0.0624547	0	0.0348067	0.124712	0	1.07533	8.49792	19.3054	0.0986462	0.183237	2.72939	6.46387	9.98996	4.4093	0	0.0028633	0.033215	0	0.0186694	0.338743	0.00892621	0.610716	3.10703	0	0.01493	0
CBGs_2_015	HM	3.5545	85.9694	0	0	0.0523146	0.0174126	0.00708217	7.71457	0.0297544	0.0124907	0.0167785	0.025518	0.0175563	3.01737	0.0791071	2.75582	9.84486	0.0195776	0.149389	0.0639585	0.0149953	0.0214348	0	0.013068	0	0.0174518	0	0.0457833	2.02412	5.01519	0	0.014289	0.650249	1.21864	2.88324	0.859501	0	0.00264694	0.00870468	0.0194901	0	0	0.0228671	0.0692456	0.982309	0.0128225	0.0197492	0
CBGs_2_016	HM	2.78482	112.182	0	0.00477375	0.0238338	0.0028993	0.00457578	3.25128	0.0214425	0	0	0.00740604	0.00848313	3.05057	1.90574	1.93551	3.57426	0.151082	0.414801	0.192044	0.996751	0.00676278	0.00492505	0	0.042597	0.446307	0	1.21558	7.72947	18.3004	0.217172	0.151584	2.51911	6.2324	10.7124	3.31089	0	0.0113756	0.0461424	0	0.0241018	0.179634	0.00919516	0.8127	3.12005	0.00522468	0	0.0175435
CBGs_2_017	HM	3.29302	137.149	0	0.0158617	0.0250281	0.0251733	0.0154588	6.84753	0	0.0149482	0.00619145	0	0.0135995	1.56965	0.237319	1.24811	4.16955	0.009276	0.100964	0.0466107	0.0814896	0	0	0	0.0141554	0.0277797	0.0142638	0.108869	4.35828	9.67738	0.0417855	0.0393118	1.87429	3.04003	5.25221	2.20136	0	0.0524453	0.0250981	0	0	0.0754013	0	0.398323	3.32039	0	0	0.0116267
CBGs_2_018	HM	3.12608	122.827	0.00520386	0.00808705	0.0744426	0.00633168	0.011181	3.25188	0.00618728	0	0.0141155	0.0104313	0.17242	1.62512	0.458952	1.45435	3.68767	0.136878	0.11589	0.143724	0.333802	0.00485663	0.00488843	0.0220304	0	0.078101	0.0109114	0.912645	7.03932	14.0799	0.0377647	0.144582	2.48914	5.59689	8.40241	2.71176	0	0	0.0656691	0.0109434	0	0.187565	0	0.682984	2.85093	0	0.0280176	0.00704055
CBGs_2_019	HM	4.71515	154.014	0.00305982	0.00346013	0.133582	0.0177853	0.00391229	5.22061	0.0901168	0.0139839	0.0352466	0.0286499	0.0501548	1.02446	1.50953	1.68196	5.84937	0.131025	0.254488	0.0860149	0.716872	0.00378179	0.0237212	0.00424646	0.0533017	0.297305	0.00318001	1.03501	7.04615	17.4938	0.250392	0.172375	1.63188	5.18058	10.7277	2.94654	0.00369421	0.0104926	0.0942812	0.00584798	0.00358815	0.228317	0	0.534216	1.88214	0	0	0
CBGs_2_020	HM	0.300037	46.0627	0	0	0.169687	0.230303	0	100.269	0.185792	0.250272	0	0.306361	0.424692	0.328437	0	0.257502	0.599238	1.72913	0	0.243513	0	0.353833	0	0	0.175449	0	0.212914	0.209873	0.355994	0.326118	0.178112	0	0.909942	0	0	0	0.561948	0.835021	0.182296	0.222438	0	0	0.148905	0	0.448955	0.494011	0.246854	0.172085
CBGs_2_021	HM	3.20643	133.281	0.0228396	0.0509334	0.0605295	0.0227188	0	13.0097	0.0246372	0.0161847	0	0	0.0279542	0.618713	0.469625	0.410621	2.70587	0	0.0450079	0.0253232	0.148014	0.0256378	0.0159737	0.0234569	0	0.052209	0	0.177672	5.53748	11.967	0.0211121	0.108265	2.20402	4.51597	7.56115	2.53977	0	0.12541	0.0209597	0	0	0.0362752	0	0.34046	3.26793	0	0	0.027565
CBGs_2_022	HM	4.20889	112.472	0	0.021942	0.0337409	0.0282207	0	3.42295	0.0118601	0.011155	0.0175892	0.0350304	0.00978949	0.554194	1.11581	1.07391	4.51227	0.0109993	0.0232625	0.0144676	0.451853	0	0.0120433	0.0172932	0.0546023	0.0926577	0.0231775	0.728095	6.86083	17.7725	0.0757964	0.0250839	1.85251	4.89931	10.1298	3.1894	0	0.0314958	0.0637656	0	0	0.0633337	0.0270441	0.229639	1.174	0.0133858	0	0.0101025
CBGs_2_023	HM	3.98284	150.132	0.00233	0	0.0438749	0.011532	0.00356032	5.45911	0.0363806	0.0112779	0.0137988	0.00948933	0.0401736	2.86228	0.689659	2.48077	4.71496	0.0943089	0.532305	0.243882	0.412114	0.00379741	0.0179857	0	0.0139482	0.207423	0.00737431	0.563049	3.91996	9.47602	0.127308	0.065899	1.30664	3.03934	5.86651	2.07856	0	0.0135273	0.0292191	0	0.0187664	0.166943	0.00438262	0.75053	3.40375	0	0	0.00376701
CBGs_2_024	HM	3.63201	162.928	0	0.00694711	0.0757759	0.00814184	0.00647759	4.41526	0.0486638	0	0.0117094	0.00908975	0.0117885	1.44404	0.722124	1.54959	4.87649	0.138861	0.221519	0.0651825	0.331631	0	0.00337234	0	0.0230689	0.247369	0	0.615757	4.55825	12.3687	0.114676	0.0551192	1.62005	3.40248	6.96113	2.74479	0	0.00395067	0.06245	0.00398573	0.00968007	0.19182	0	0.828307	3.46351	0	0.0048482	0
CBGs_2_025	HM	6.02542	147.299	0	0	0.0973314	0.00929937	0	2.16217	0.017734	0.00355584	0	0.00864489	0	0.684446	0.761291	0.785994	2.38418	0.277827	0.0636781	0.00860609	0.455037	0.004169	0.0730245	0.00538536	0.0607652	0.379939	0.00864377	0.543467	4.73503	14.1203	0.199591	0.103943	1.6034	3.5703	7.41144	3.00954	0	0.0210555	0.189673	0.0149708	0.0414672	0.175901	0.00514801	0.808931	2.96057	0.00380689	0.0161342	0
CBGs_2_026	HM	3.93419	114.635	0.00424591	0.00526982	0.106057	0.0286067	0	6.09102	0.0635829	0	0.0289346	0.00809318	0.0434501	2.20752	1.37451	2.13535	4.90011	0.293766	0.446385	0.0549712	0.813555	0.010461	0.0052496	0.0331406	0.283779	0.942029	0	0.500548	4.16218	9.85454	0.217637	0.071123	1.49763	3.22775	6.14021	2.71777	0	0.00658686	0.049536	0	0.00336949	0.0941267	0	0.664784	2.98564	0	0.0053278	0
CBGs_2_027	HM	8.60768	136.609	0	0.0192887	0.0466881	0.0150495	0.00840674	4.67561	0.0147428	0	0.00538014	0.0134151	0.0472115	1.81427	1.70213	0.939801	5.12349	0.294364	0.0379594	0.0245441	0.703208	0.014419	0.0312522	0.00546722	0.00958563	0.142597	0.0125669	1.27977	8.37527	15.9755	0.04653	0.18513	2.68959	6.18095	9.57086	2.98204	0.0245527	0.173641	0.0203133	0	0.00847498	0.112463	0.00875988	0.636003	3.77228	0.0308943	0.0078033	0
CBGs_2_028	HM	5.86217	142.697	0.677631	0.0200972	0.106253	0.491329	0	10.9283	0	0.00279495	0.018135	0.0189078	0.622382	0.488215	0.820771	0.478756	4.58104	0.978082	0.0101386	0.534812	0.0875232	0.00755289	0.0339086	0	0.0247634	0.0692095	0.0336576	0.0676912	4.52955	12.7853	0.0312311	0.0565219	1.52493	3.05545	6.6664	3.50157	0.0109659	0.0913094	0.0807988	0.0163835	0.0761435	0.119552	0	0.522107	4.87067	0.00637158	0	0
CBGs_2_029	HM	2.05471	78.9438	0.00562027	0.0082483	0.0423639	0.00892358	0.00472027	4.85585	0.0447231	0.0062298	0.0468368	0.00718687	0.0318118	2.48203	0.683111	2.43898	5.76669	0.00920508	0.208259	0.0919291	0.282294	0	0.0150202	0.0126351	0	0.0939898	0.0121423	0.268089	4.04502	10.4696	0.0683994	0.0428331	1.20106	2.82611	5.63092	2.05019	0	0.000240157	0.0103289	0.0362375	0	0.0847147	0	0.317933	2.50486	0	0	0
CBGs_2_030	HM	5.12626	145.159	1.15829	0.0322005	0.0301288	0.279586	0.0119479	3.12014	0	0.00920434	0.0178993	0.0139133	0.471075	1.0054	0.661717	1.00351	3.21898	0.374294	0.121954	0.390957	0.525153	0	0.0144555	0.0143163	0.22853	0.904032	0	0.43605	4.33234	11.2933	0.393208	0.028726	1.04241	2.7669	5.92901	2.27243	0.00598843	0.0447834	0.238957	0.0181147	0.00584788	0.0888612	0.00629173	0.402573	1.86402	0	0.00769273	0.0093263
CBGs_2_031	HM	2.47803	94.7829	0	0	0.0245492	0	0.0189419	7.45349	0.0129397	0.0224746	0.023173	0.0219488	0.0216483	1.4998	2.0381	0.929868	2.69653	0.178023	0.0525724	0.0352391	0.484799	0.0340582	0	0.0149853	0.0251285	0.19312	0.0384437	0.290425	4.6291	12.1554	0.0537188	0.087485	1.76406	3.25896	5.94545	1.91891	0.0103322	0.0603104	0.0102665	0	0	0.128346	0	0.248806	2.04543	0.0255209	0.0103384	0.0217243
CBGs_2_032	HM	5.34288	184.468	0.00621618	0	0.0413257	0.172116	0	5.32883	0	0.00990598	0.0142455	0.0113401	0.0193858	0.851278	0.917598	0.799289	2.28217	1.03936	0.0544642	0	0.290132	0.00651341	0.0204572	0.0255128	0.0776276	0.438836	0.00160691	0.45769	5.62468	16.4616	0.12156	0.0142092	1.40211	3.46249	7.82916	2.9344	0.0187111	0.0180092	0.0194588	0.00771461	0.0875251	0.0366999	0	0.39254	2.67775	0.00450204	0.00748879	0
CBGs_2_033	HM	2.58	95.8485	0.0122409	0.0243767	0.0421503	0.0105795	0	6.75848	0.0240924	0.0192238	0.0127031	0	0.0159311	2.95178	0.694206	2.63745	5.57229	0	0.135487	0.0134829	0.170786	0	0.0122921	0.0224154	0	0.0400613	0	0.279183	5.33653	12.3644	0.0193179	0.0183974	1.60612	4.22038	7.40751	1.70184	0	0.0296742	0.0141843	0	0	0.0708514	0	0.0320939	1.25007	0.0185104	0	0
CBGs_2_034	HM	5.94982	147.579	0.0141876	0	0.0353801	0.0147713	0.0214352	13.6841	0	0	0.0896124	0.03503	0	0.183351	0.422913	0.312446	5.61711	0.029063	0.0347778	0	0.0927542	0	0.0178923	0.0282516	0	0.0388785	0	0.212454	5.54487	11.3328	0.0476117	0.1152	2.03055	3.98294	6.43046	1.31375	0	0.0545278	0.0168437	0	0	0.0328447	0	0.246136	1.74893	0.0667961	0.0237067	0
CBGs_2_035	HM	3.32401	148.778	0	0	0.0399959	0.0109106	0.0195439	3.39146	0	0.00641138	0.0064641	0.0145026	0.00775394	1.76107	0.367296	1.26389	3.24175	0.049947	0.16975	0.0777718	0.146539	0	0.00805084	0.028945	0.0149815	0.062609	0.00756764	0.326394	3.90268	9.35105	0.0539294	0.0451178	1.68973	2.78125	4.6616	1.64393	0.00770933	0.0111608	0.0187128	0	0.0253668	0.279659	0.0086167	0.719029	3.06805	0	0.0110472	0.00899039
CBGs_2_036	HM	7.76571	192.342	0.00690442	0	0.126625	0.0207745	0.00667069	6.30474	0.139228	0.0197856	0	0.022102	0.088384	2.21585	1.1208	1.84681	5.80566	0.0264873	0.122779	0.0859665	0.891801	0.0248068	0	0	0.0678927	0.108175	0.00799958	1.03014	8.26753	15.1497	0.134844	0.152263	2.41415	6.57091	8.04745	2.01124	0.0199377	0.0148094	0	0.00875644	0	0.101197	0	0.194415	1.0961	0	0	0
CBGs_2_037	HM	4.8458	77.9577	0.00859477	0	0.0176612	0.00830551	0.0180495	5.01969	0.011618	0.0273033	0.0198608	0.0304616	0.0334507	1.83275	6.71468	1.72385	4.25508	0.0199868	0.0586376	0.0278244	2.21341	0.0100775	0.010559	0.0132481	0.198327	1.21243	0.012168	1.55209	10.3401	30.7228	0.335643	0.101816	2.35559	8.1955	19.0609	4.70918	0	0.0457692	0.551204	0.0233694	0.00958937	0.00898521	0.00987461	0.0819055	1.42964	0.00811052	0.031221	0
CBGs_2_038	HM	5.13665	133.726	0	0.0124081	0.0785434	0.013613	0.0184745	6.94055	0.0271151	0.0115034	0.0208261	0.00629861	0.0960173	2.38168	0.449043	2.48654	7.96984	0.037593	0.614949	0.233701	0.255753	0	0.00539006	0	0.0147887	0.0451688	0.0134471	0.337821	4.02196	9.44794	0.0448546	0.0473867	1.4691	3.00412	5.51659	1.67675	0.0057955	0.00739058	0.0188571	0	0	0.12583	0	0.687043	2.43073	0	0.00506508	0
CBGs_2_039	HM	2.35594	56.016	0.0263439	0.038529	0.0897833	0	0	9.46859	0	0.0162685	0.0113642	0.0584847	0.0122071	2.32457	0.15562	2.08075	6.41374	0	0.10477	0	0.0284587	0	0.0315823	0.0132233	0.0112674	0.0110819	0.0291769	0.0551052	3.11571	8.0251	0.0301553	0.0578696	1.27291	2.05295	4.15892	2.0688	0.0153062	0.120829	0.0204533	0.0322223	0	0	0	0.125652	2.50763	0.0259942	0	0
CBGs_2_040	HM	4.49201	135.105	0.0249415	0	0.046504	0.075564	0.0684011	5.89306	0.0373754	0	0.0523818	0	0	3.15004	0.214163	3.29331	7.07578	0	0.244509	0.140891	0.2247	0.0576208	0	0	0	0.053938	0.0831242	0.29555	3.90133	10.7127	0	0.0438374	1.29374	3.35316	6.85073	1.68258	0	0.0429111	0	0	0	0.0639879	0	0.0602084	2.25837	0	0	0
CBGs_2_041	HM	4.48875	106.099	0	0	0.0330092	0.0126538	0.020771	3.28942	0.0140654	0	0.0267897	0.0152769	0.0173562	1.49707	0.330795	1.35821	3.61359	0.0587248	0.117657	0.0249487	0.107369	0	0.0235281	0.0132108	0	0.0361158	0.0181826	0.105208	3.26266	10.0986	0	0.0232908	1.29159	2.37108	5.41892	1.97846	0	0	0.000289938	0.00547392	0	0.0557397	0	0.556738	3.71323	0.0168283	0.0184757	0
CBGs_2_042	HM	4.37544	105.392	0	0	0	0.0332913	0	3.52956	0	0.0165244	0	0	0.0218443	1.72322	1.76599	1.3061	4.37245	0.0977824	0.0399808	0.0531986	0.229967	0	0	0.0191606	0.0154605	0.035962	0.0359733	0.165849	6.21281	20.7559	0.0365268	0	1.47851	4.93651	10.6156	4.11321	0.0295891	0.0167574	0.0333749	0.0183342	0.026366	0.0418186	0.0223391	0.199721	2.7497	0	0.0164956	0.0435457
CBGs_2_043	HM	5.75236	145.148	0	0.00549134	0.146105	0.0313664	0.00706079	5.51202	0.0475704	0.00675468	0.057476	0.00904249	0.271289	2.05402	2.00373	2.59182	5.87893	0.288533	0.430516	0.30856	0.891044	0	0.0290511	0.00442165	0.139623	0.743419	0.00341204	0.724093	5.51757	15.8969	0.418886	0.0848958	1.4719	3.73944	9.59649	3.61763	0.00287484	0.0364009	0.392456	0.00437931	0.017296	0.136693	0	0.577677	2.7059	0	0.00867432	0
CBGs_2_044	HM & formul	3.30761	133.303	0	0.00392265	0.0412716	0.00469422	0	3.34807	0.0164979	0	0	0	0	1.04642	0.56226	1.13369	3.28605	0.0822434	0.130983	0.00889186	0.170709	0	0.00929852	0.0130428	0.013485	0.0495724	0	0.38971	3.17141	7.14786	0.023389	0.0197254	1.22318	2.65616	4.58094	1.21771	0	0	0.00597845	0	0.0116445	0.0849495	0.00431908	0.405844	2.3176	0.0072728	0.0130218	0
CBGs_2_045	HM & formul	4.78182	130.731	0	0.00768521	0.114863	0.011567	0	12.2236	0.0369329	0.014891	0.0207535	0	0	2.03633	1.49718	1.77665	4.31862	0.0299984	0.0878897	0.0528377	0.332988	0	0	0.0101557	0.00828435	0.100744	0.00632374	0.597104	5.69293	13.8013	0.0283576	0.232083	2.50426	4.36038	8.49239	1.97244	0	1.18731	0.0175348	0.0141753	0	0.100083	0.032252	0.300466	1.71654	0	0.0206558	0.0093184
CBGs_2_046	HM & formul	3.87088	136.789	0	0	0.20594	0.00825212	0	6.13472	0.0546859	0.0050515	0	0.0186848	0.0162854	0.972873	1.65252	0.872159	7.73639	0.273641	0.0535649	0.0480355	0.860316	0.00763197	0.00694363	0	0	0.1976	0	0.806412	6.18554	14.5218	0.0539523	0.0654624	1.58866	4.06189	7.81298	3.17069	0.00469147	0.0104426	0.0695993	0.00517723	0.0621904	0.080878	0.0166241	0.623834	3.36251	0.0092113	0.00791773	0.0642227
CBGs_2_047	HM & formul	3.96411	121.208	0	0	0.0188085	0	0	3.72936	0.026332	0	0	0.0152346	0	1.63276	2.78277	1.46863	3.58239	0.0473758	0.0844422	0	0.231618	0.00738237	0.0266863	0	0	0.0134035	0	0.313198	4.5267	13.2334	0.0282516	0.0593011	2.30145	4.49042	9.00952	3.64381	0.00857348	0.0132568	0.01287	0	0.0116586	0.0671312	0	0.716794	3.95217	0	0.0252027	0
CBGs_2_048	HM & formul	2.83508	116.394	0	0	0.0597862	0.00662275	0	4.23646	0.0171771	0	0.00692215	0.00721094	0.0260034	1.12392	4.78012	1.0162	3.11043	0.0954046	0.0856146	0.0602045	1.48744	0	0	0.00799065	0.00854721	0.0950493	0.00702088	0.784146	6.87262	20.8748	0.0596543	0.0997821	2.30475	5.44783	11.2155	4.10225	0	0.0279274	0.0584777	0	0.0165163	0.132083	0	0.789506	3.51561	0.00633534	0.00662904	0.00664312
CBGs_2_049	HM & formul	3.65072	142.306	0	0.00604005	0.0191294	0.00335726	0	1.44727	0.00528029	0.00742757	0.00810663	0.00919852	0	0.171922	2.73091	0.297079	1.48226	0.203118	0.00621041	0.00666598	0.890494	0	0.0117679	0	0.0197713	0.157795	0.00625956	0.706387	6.71395	18.9642	0.0685751	0.0851295	2.58007	5.60074	11.5979	3.80281	0	0	0.103106	0.00622742	0.0553129	0.358458	0.00690299	1.42349	5.15267	0	0	0
CBGs_2_050	HM & formul	3.83435	146.054	0.0142475	0.014683	0.0234916	0.0149804	0.0169387	6.38905	0.0137346	0	0.0232838	0.0177682	0.0282584	0.34392	2.61382	0.314421	1.75516	0	0.0675289	0.0354432	0.487855	0	0.00817271	0.0177508	0.0145513	0.0341845	0.0282526	0.416297	7.13393	20.1566	0.0455043	0.0802105	2.58152	5.54434	11.2111	3.88491	0	0	0.0345088	0	0	0.0331926	0	0.601555	4.57686	0	0	0
CBGs_2_051	HM & formul	3.60578	115.584	0	0	0.0231112	0	0	2.98948	0.0244132	0.00964928	0.007031	0.0111798	0	1.30482	1.00409	1.48926	3.52347	0.0300469	0.0999056	0.0487424	0.718549	0	0.0074197	0.00603325	0.029987	0.281583	0	1.27088	9.86602	23.2411	0.199131	0.0938244	2.51672	7.11905	12.323	3.5014	0	0.0120006	0.0243919	0.00969624	0.0659061	0.196765	0	0.704982	2.70052	0.00635151	0.008005	0
CBGs_2_052	HM & formul	4.54024	147.734	0.0137786	0	0.030773	0	0	3.24109	0.00701935	0	0	0.01409	0	1.36388	1.02354	1.62019	3.70022	0.0147058	0.0490991	0.0148889	0.130028	0	0.00698472	0.0144735	0.00961106	0.0289371	0.0134375	0.360727	4.02598	11.3442	0.00841074	0.0828052	1.70088	3.67328	7.45501	2.36017	0.0221578	0.00707486	0.0205226	0	0	0.0533745	0	0.330539	2.25829	0	0.00849809	0.010079
CBGs_2_053	HM & formul	3.75489	156.602	0	0	0.135634	0.0122462	0	4.59972	0.0230951	0.0115991	0.0111381	0.0168336	0.0158827	1.91509	0.674148	2.02176	4.74721	0.0522021	0.437267	0.211591	0.369898	0	0.0333884	0	0.0271132	0.204661	0.00764957	0.488831	4.38413	12.2571	0.115765	0.0301576	1.22821	3.06195	6.50756	2.51898	0.00353243	0.00677888	0.022472	0.00383667	0.00431482	0.137317	0	0.544236	2.36653	0.00426184	0.00888675	0.00522412
CBGs_2_054	HM & formul	6.0891	155.79	0.00773829	0	0.0198222	0.0400403	0.0064802	5.25119	0.0447292	0.00796161	0	0.0550737	0.0414793	2.71816	4.76319	2.56178	4.13367	0.49642	0.331515	0.052681	0.87028	0.00685873	0.0758431	0.0449676	0.0698744	0.107691	0.00370437	0.907254	5.6376	15.8729	0.0435317	0.248445	1.91893	6.04998	12.987	2.64559	0.00387861	0.0107218	0.115418	0.0148949	0.0719255	0.047416	0	0.366036	1.45279	0	0.020476	0.00636243
CBGs_2_055	HM & formul	4.96962	113.347	0.0254787	0.0117339	0.0578898	0	0	10.041	0	0.0498481	0	0.0497763	0.0143997	1.78618	1.28674	1.76731	3.83964	0.023552	0.0830736	0.0235176	0.162235	0.0126779	0.0308208	0.0241834	0.0159529	0.0102325	0.0253048	0.293147	4.26213	11.3073	0.0193112	0.141477	1.70954	3.31279	7.44835	2.01772	0.0117843	0.0455734	0.0469456	0.0125651	0.0196864	0.0210167	0.0325451	0.164779	1.36052	0.0102082	0.0165756	0.0212519
CBGs_2_056	HM & formul	3.27739	129.761	0	0	0	0.020915	0.5286	2.93521	0.0134332	0.0394009	0.0200879	0.0187653	0.0773253	1.19309	0.393436	4.5361	2.06296	0.0385635	0.0549253	0.0410636	0.029572	0	0	0.0191357	0	0.0162367	8.2339	0.0227334	3.58501	9.30093	0.0101781	0	1.36062	3.25186	6.27952	1.5686	0	0	0	0	0	0	0	0.0259479	2.02922	0	0	0
CBGs_2_057	HM & formul	3.40142	105.892	0.00268302	0.00345786	0.148115	0.0223853	0.0105493	5.91318	0.0270623	0.014526	0.0325628	0.00704402	0.0939424	2.57592	1.00926	2.88722	4.64078	0.194633	0.470406	0.12896	0.717212	0	0.00842594	0.0101517	0.0425581	0.40993	0	1.04082	7.52399	18.7098	0.264673	0.0742923	1.74496	5.60765	11.521	2.67229	0	0.0103561	0.102404	0.00428996	0.00546181	0.180574	0.00711109	0.624048	2.26334	0.00412582	0.0357459	0
CBGs_2_058	HM & formul	4.90355	180.713	0.00134723	0.00393488	0.111116	0.0099878	0.00199844	2.8193	0.184995	0.00707019	0.0177626	0.0190281	0.0296844	1.04935	1.85036	1.3954	3.2027	0.11392	0.144098	0.0563963	1.01643	0.0131148	0.0674912	0.0106279	0.0916288	0.480787	0.00793854	1.01572	6.71089	18.4652	0.355385	0.186199	1.66291	5.0402	10.2617	2.79183	0.00189579	0.0168516	0.147028	0.00717271	0.00591676	0.304664	0.00297207	0.493528	1.27917	0	0.00998279	0
CBGs_2_059	HM & formul	4.19662	128.278	0.0204155	0.0167544	0.0307205	0.0205995	0	3.96983	0.0317552	0.122255	0.0134778	0.00644747	0.0993296	2.14636	0.137319	1.31241	4.0771	0.0203853	0.22895	0.159057	0.0802944	0	0.0167671	0	0	0.0258598	0.00868438	0.172146	3.9734	6.67429	0.00597849	0.027733	1.57766	2.64578	3.55983	1.39829	0	0.0201163	0.0102996	0	0	0.0887429	0	0.332929	2.32253	0	0.00799853	0
CBGs_2_060	HM & formul	2.66614	85.4596	0	0.0151854	0.0499122	0.0043078	0	8.82465	0.010024	0.0137093	0	0	0.0177594	1.78593	0.846383	1.87628	4.49181	0.0367579	0.130956	0	0.0721794	0	0.01165	0	0.0227241	0.0201865	0.0174417	0.0469078	3.20738	7.77951	0.0194948	0.0300514	1.21597	3.0512	5.95463	1.39979	0	0.0869129	0	0	0.0302414	0	0	0.0513796	0.579798	0	0	0.0128019
CBGs_2_061	HM & formul	3.08744	103.926	0.00665352	0.0143904	0.0215669	0.0125839	0.00624435	2.52819	0.0163357	0	0.00576792	0	0.00849162	1.09702	0.901336	1.29398	3.17234	0.0789616	0.0338098	0.0417133	0.335238	0	0.0210883	0	0	0.0182226	0.00519182	0.410729	4.83753	12.7923	0.0237663	0.062249	2.09114	3.61253	6.90128	2.72135	0.0343005	0.0210683	0.0783252	0	0.0338006	0.387697	0	0.777129	3.07913	0.00808507	0.0257224	0
CBGs_2_062	HM & formul	2.03148	82.3883	0.0174029	0.0154906	0.0226136	0.0130271	0.0167784	8.18575	0	0	0.0141377	0	0	1.65427	0.155727	1.59181	4.27611	0	0.19734	0.0309986	0.0358844	0.0208118	0	0.0244574	0	0.0170112	0	0.116532	2.79712	7.30593	0.0197288	0	1.01187	2.14632	3.95844	0.548806	0.0176559	0.00145667	0	0	0	0	0	0.138211	1.20584	0	0	0.0173068
CBGs_2_063	HM & formul	3.8973	91.644	0.00711712	0.00983595	0.0459447	0.011091	0	6.259	0.0153444	0.0190378	0.00854126	0.0223084	0.169143	3.48348	0.909915	2.745	5.87591	0.0489868	0.591551	0.256762	0.262577	0.0121392	0.0221387	0.00897206	0	0.177246	0.0125309	0.143602	3.35684	9.2276	0.0415034	0.0442793	1.00162	2.41132	5.18611	2.48358	0	0.0385562	0.0442812	0.00943626	0.0119437	0.0534575	0.00984127	0.243918	1.77973	0	0	0.0106687
CBGs_2_064	HM & formul	4.88334	133.378	0	0	0.0480638	0.0238094	0.0070202	3.00738	0.0230355	0	0	0	0.00835916	0.768059	1.45328	1.16179	3.91915	0.943461	0.0370135	0.0163559	0.61919	0.00725676	0.0176184	0.000141482	0.0385221	0.195624	0	0.741002	5.98617	14.2126	0.0666186	0.0486134	1.74551	4.43691	7.8826	2.58708	0	0	0.0197701	0.0271828	0.0458185	0.0578543	0.00843924	0.388224	2.51974	0	0	0
CBGs_2_065	HM & formul	5.80889	100.879	0.00861999	0.0143363	0.029204	0.012243	0.00898002	5.49827	0.00754549	0.00821969	0.00905427	0.0289409	0.0722849	1.78046	4.74895	1.95024	4.43071	0.056813	0.206223	0.0615705	0.784708	0.0102567	0.0291	0.00693951	0.00731242	0.0343825	0	0.679942	5.51246	17.7309	0.00595628	0.118311	1.92611	5.51515	13.2325	2.56745	0.00721125	0.00879586	0.0927295	0.00761868	0.0478472	0.0173371	0	0.309618	1.66555	0.00713344	0.0262711	0.0117566
CBGs_2_066	HM & formul	3.5245	144.717	0.00467368	0.00666063	0.0374314	0.0053615	0.0057265	2.94514	0.00830528	0.0212325	0	0.00799283	0.0119186	0.674324	2.88719	0.762331	3.02427	0.108144	0.05608	0	1.02684	0	0.00627164	0	0.129374	0.265929	0	1.17922	8.26084	19.4411	0.0943439	0.178799	2.60203	6.78278	11.9017	3.6828	0	0.00589727	0.00873042	0.00711062	0	0.202413	0	0.778518	3.24616	0	0.00593902	0
CBGs_2_067	HM & formul	7.94456	165.455	0	0	0.0262218	0.00876191	0.00738871	4.20764	0.0157951	0.00821336	0.00373597	0.0581862	0.0619359	1.70735	3.89568	1.6276	3.31434	0.209469	0.0702051	0.0563868	0.740909	0.00349396	0.0736154	0.0461342	0.0663257	0.114703	0	0.847348	5.56043	15.1332	0.0590619	0.217549	1.84033	5.14853	10.4781	2.80562	0.0073127	0.016784	0.0946879	0.0151613	0.020986	0.054314	0.0225579	0.345385	1.7978	0	0.00921311	0
CBGs_2_068	HM & formul	6.18409	124.25	0	0	0.00909602	0.0236158	0.0117259	6.28987	0.0141942	0	0.0142649	0.0201404	0.0331772	1.91646	0.860531	1.73806	5.4193	0.0214576	0.250915	0.0728386	0.124874	0.0089971	0.0450529	0	0.0142204	0.0938297	0.00587254	0.216011	3.60932	10.9445	0.016038	0.0194341	0.86871	2.2673	5.72487	2.00996	0	0.0186156	0.00871716	0.00853499	0.017577	0.0520752	0.00936273	0.115823	1.70621	0.0100346	0	0
CBGs_2_069	HM & formul	4.11549	145.375	0.00755562	0.0559643	0.050103	0.329084	0.00498934	4.15802	0.134326	3.34267	0.181463	1.95181	0.0138295	0.789319	3.34748	0.557839	2.19736	0.47022	0.160598	0.201486	2.14013	0.0255639	0.0114216	0.0279125	0.35839	1.0183	0.835571	1.99985	18.3052	33.5283	0.482126	0.324709	3.32842	11.1945	18.1352	5.90137	0	0.38112	0.314564	0.0173015	0.0448995	0.0911492	0	0.718927	2.36834	0	0.019515	0
CBGs_2_070	HM & formul	2.77655	104.048	0	0	0.00663526	0.00786236	0.00958772	7.09767	0.0390846	0.0141205	0	0.0124148	0.0149977	3.57431	0.728447	2.5831	4.75222	0.287492	0.482576	0.0380172	0.188316	0.00685106	0.00764209	0.0144106	0.00640426	0.0306298	0	0.436632	5.21795	11.2159	0.00545339	0.0986288	2.47181	4.24224	6.59329	2.28982	0.00885286	0.00148472	0.0412424	0	0.0395777	0.420089	0.016697	1.08532	5.1422	0.0080744	0.00695337	0
CBGs_2_071	Formula	4.80445	99.348	0.019405	0.0241118	0.0401462	0.0302529	0	4.52419	0.0382067	0	0.0095772	0.0234897	0.0254525	1.89727	7.50616	2.04231	4.33054	0.11752	0.0418411	0.0375088	1.05352	0.00751112	0.0136639	0.013174	0.0335639	0.267487	0.0305074	0.62616	5.85871	16.1382	0.0475784	0.115777	2.58115	6.797	13.5838	2.73645	0	0.0284377	0.0201988	0	0.00884686	0.0645879	0.0105437	0.440402	2.00922	0.00885642	0.0159527	0
CBGs_2_072	Formula	5.51738	202.591	0.0145045	0	0.0136566	0.0151351	0.019302	12.2351	0	0.0205096	0.0157738	0	0.0474246	0.0900201	1.23593	0.0361739	0.971158	0	0	0	0.103196	0.0505236	0.0152265	0.0126327	0	0.0204219	0.0768868	0.266184	6.16533	15.1533	0	0.105892	3.15533	5.54204	10.1378	2.35749	0.0238471	0.07856	0.0207952	0.0160325	0	0.189676	0	0.926378	2.7576	0.0623089	0	0.0432383
CBGs_2_073	Formula	3.92899	144.144	0	0	0.00873617	0.00170689	0.00813552	2.36639	0.00617918	0.00285882	0	0.010726	0.0070316	0.713795	2.1789	0.868248	1.94441	0.0908297	0.106432	0.0133192	0.548703	0.00329635	0.0242519	0.00955258	0.0248012	0.124755	0	0.597347	4.69803	12.7072	0.0335981	0.250376	2.29589	3.89478	7.78298	2.46321	0	0.0149159	0.123677	0.00390269	0.0324198	0.321096	0.00741534	0.924113	3.82892	0	0.00401949	0.00384713
CBGs_2_074	Formula	5.91811	157.573	0	0	0.0146624	0	0	4.95544	0	0.0107507	0	0.0221406	0	2.34228	1.79113	2.26879	4.1029	0.0743686	0.175207	0.0414388	0.317484	0.0144947	0.0255887	0	0.0564334	0.0211108	0.024586	0.372606	3.91337	9.73552	0.0161211	0.092268	1.46466	3.39938	6.9138	2.3248	0	0.000291867	0.0131498	0	0	0.0267487	0.0325135	0.218927	2.51043	0	0	0.036228
CBGs_2_075	Formula	4.1245	144.742	0.00388233	0	0.0527296	0.00447494	0	2.68926	0.0144829	0	0	0.0114306	0	1.26147	3.70285	1.35499	2.38435	0.2256	0.0442654	0.00884564	0.857792	0	0.0429299	0.464739	0.137703	0.0526769	0	0.873931	5.68519	15.0299	0.0518761	0.325557	2.58464	6.13008	11.0111	2.82241	0	0	0.104008	0.00436063	0.0358885	0.206498	0	0.845172	2.94281	0.00417902	0.0257534	0.00452343
CBGs_2_076	Formula	3.01769	84.7197	0	0.00295364	0.0386968	0.0047186	0	5.10763	0.00531386	0.00794363	0.0132936	0	0.0238673	1.92289	1.82631	2.01064	3.83325	0.124046	0.230828	0.0407111	0.364261	0.00496288	0.00549018	0.0119877	0.0220555	0.0120081	0.00484455	0.634312	4.88081	12.7779	0.0177034	0.094687	1.94444	4.4686	9.21015	3.00442	0.00416917	0.00577523	0.0410608	0.00489959	0.00518856	0.0794791	0	0.733442	3.088	0.00482135	0.00714159	0
CBGs_2_077	Formula	3.31758	101.413	0	0	0.0553502	0.00790725	0	5.59025	0.0220312	0.00955598	0.00620785	0.00846862	0.018599	3.07071	1.33845	2.87211	4.83472	0.026645	0.406343	0.0578454	0.368922	0	0.0108279	0.0128383	0.0152567	0.0208266	0.0147761	0.575897	4.72119	12.3993	0.0138161	0.188617	2.18597	4.55166	8.88219	2.40641	0	0.00982973	0.0215514	0	0.00686234	0.103949	0.00564994	0.810621	3.00564	0	0.0141055	0
CBGs_2_078	Formula	2.96305	109.714	0.0103595	0	0.0184731	0.0214632	0	3.97246	0.0127542	0.0218792	0	0	0.0114592	1.75329	0.327881	1.66843	3.67135	0.143262	0.0584103	0.0104127	0.0789274	0.0303253	0	0.00964215	0.0104036	0.0365548	0	0.304934	5.16636	12.438	0.0462583	0.0224904	1.6392	3.88415	6.92675	2.03946	0	0.00376035	0.0108755	0.0194601	0	0.0343737	0.0119369	0.404704	2.50862	0	0.00817436	0
CBGs_2_079	Formula	3.81506	141.833	0	0.00607178	0.0228796	0.00706719	0.0159941	5.24031	0.0093785	0.0175507	0.00866153	0.0147087	0.00865452	2.97079	3.00196	2.64354	4.29174	0.00707181	0.256839	0.0327264	0.404881	0	0.00995597	0.0275772	0.0399869	0.0164368	0	0.50038	5.13683	13.0496	0.00925407	0.105196	2.47719	5.1987	10.2133	2.03673	4.5552e-05	0.0231947	0.0167307	0	0.00955878	0.0389441	0	0.440994	2.0553	0	0	0
CBGs_2_080	Formula	2.12226	85.4137	0.00589	0	0.0507949	0.0049088	0.00536604	6.2565	0.0172894	0.00611466	0.00520751	0.0116093	0	2.25785	2.62206	2.62774	5.28756	0.011105	0.442085	0.104634	0.689029	0.0116953	0.00530517	0.00644522	0.01922	0.0221461	0	0.876788	5.46656	13.2455	0.0204167	0.18546	2.45678	5.27905	9.90493	1.87747	0	0.0123771	0	0	0.00599509	0.0613379	0	0.662669	2.37509	0	0.0041162	0
CBGs_2_081	Formula	3.02572	147.253	0	0	0.015102	0	0	1.75205	0.0111626	0	0	0	0	0.605481	1.53517	0.525902	1.31124	0.0446327	0.0219763	0.0102556	0.485474	0	0.0195959	0.0069512	0	0.0472842	0.00537216	0.756586	6.42119	15.1818	0.0237964	0.168917	3.50145	5.50042	9.09773	3.15511	0	0.00653753	0.0354903	0	0	0.603606	0	1.34031	6.28594	0.00629806	0	0.00501812
CBGs_2_082	Formula	2.46658	89.7626	0	0	0.0145284	0	0.0142414	4.05008	0.0129524	0	0	0.0222573	0	1.60535	1.17864	2.1853	4.26474	0.0126867	0.0129628	0.0173972	0.187557	0	0.0225145	0.0116382	0.0172277	0.0273331	0.0235691	0.433579	5.10757	11.657	0.0498176	0.0698693	1.76923	5.1549	8.77343	1.64564	0	0.0147903	0.038633	0.0242306	0.0154285	0.0201175	0.0322352	0.143468	1.6823	0.0162085	0	0
CBGs_2_083	Formula	2.86433	102.587	0	0.00408385	0.0574098	0.00934815	0.00372932	5.16816	0.0159547	0.00430105	0.00591038	0.00767069	0.0133462	2.56797	0.699506	2.36228	3.88737	0.0826373	0.278242	0.110222	0.184879	0.00914281	0.0195328	0.0756152	0.0135253	0.00659389	0	0.342729	4.23461	9.27753	0.00832999	0.138158	2.0243	3.68669	6.15405	2.63093	0.00796647	0.0218453	0.0309655	0.00881401	0.0248744	0.189095	0	1.07217	4.28654	0.00493965	0.00443057	0
CBGs_2_084	Formula	4.15503	125.927	0	0.0268504	0.0179533	0.019501	0	13.1681	0.046653	0	0.0220836	0.0351434	0.034831	0.633575	1.09459	0.660154	3.22045	0	0.0366908	0.0180064	0.130169	0.0184156	0.0515598	0.0356586	0	0.0230733	0.0429518	0.062632	3.97141	10.5989	0	0.0909597	1.99678	3.29658	7.40145	1.92883	0	0.0591348	0.0328307	0.000172147	0.0641948	0.0208171	0.0304564	0.194756	1.26672	0.0204143	0.0191788	0
CBGs_2_085	Formula	3.90526	124.83	0.00570395	0	0.0809584	0.00503898	0	3.91874	0.0119854	0	0.00719838	0.0165025	0.0384604	1.78214	5.95974	1.72933	3.06886	0.232649	0.11775	0.0470094	1.16842	0.00294504	0.00317429	0.0367792	0.0763516	0.124136	0.00357158	1.24612	7.55255	21.2103	0.0606617	0.241616	2.36671	6.86323	14.3082	3.34645	0	0.00499756	0.183405	0.00464174	0.0341472	0.105704	0.0181008	0.433337	1.76845	0	0.00857918	0
CBGs_2_086	Formula	5.06358	103.357	0.00952298	0.00939095	0.0162924	0.018	0.0342019	6.30117	0.0473062	0	0	0.0246336	0.0112369	3.24421	0.0345012	2.92531	6.26982	0.0121099	0.15259	0.0428664	0.0422964	0.0128849	0.0120034	0.0555367	0	0	0.0253217	0.368564	4.15111	10.2591	0.0448548	0.0466445	1.41185	4.36552	8.08315	1.83568	0.0122069	0.0147125	0.0106012	0	0	0.0245268	0	0.127987	1.88651	0.037336	0.0143869	0.033653
CBGs_2_087	Formula	9.60007	239.065	0.0569924	0	0.065838	0	0	14.8593	0	0.0110646	0	0.010426	0	0.190995	2.73799	0.130787	1.17362	0.139446	0.0177038	0	0.567173	0.00809657	0.094311	0.0138591	0.0156685	0.106844	0	0.0851169	5.63871	11.467	0	0.130762	2.74171	6.12947	9.63528	3.27372	0	2.27599	0.316849	0	0.0209646	0.0707643	0.0110748	0.633742	5.17638	0.0444285	0	0.0118596
CBGs_2_088	Formula	5.30878	182.214	0	0	0.0938627	0	0	14.1725	0	0.0502449	0.0367385	0.0445843	0.0521298	0.872458	0.450234	0.268142	4.17083	0.0742016	0	0	0.0357658	0.0371636	0	0	0	0.0530875	0.0471329	0.0752897	5.65517	14.4821	0.0283187	0.181151	1.54819	4.41846	7.00231	0.590439	0	0.0670534	0	0	0	0.0366145	0	0.0496776	0.0676783	0.0373568	0.0550995	0
CBGs_2_089	Formula	6.27488	153.841	0	0	0.0660675	0.00852309	0	3.85379	0.00638487	0	0.00465968	0	0	1.15938	1.44289	0.93639	2.46729	0.266946	0.0332564	0.0161702	0.387051	0.00677772	0.0302392	0.0804317	0.0615133	0.0232732	0	0.845883	7.15268	16.7061	0.025043	0.157038	2.16045	5.88894	9.98894	2.63212	0	0.0150695	0.105404	0.00544912	0.0209466	0.0756059	0	0.124994	1.44579	0	0.0111504	0
CBGs_2_090	Formula	3.79371	88.1472	0.0100957	0	0	0.0155671	0.0136312	4.75441	0.00892732	0	0.00933849	0.00705708	0.115142	2.69653	1.84789	2.14324	3.62332	0.133443	0.0739444	0.148243	0.54805	0.0217856	0.0084978	0.00989581	0.0732181	0.481827	0	0.158949	3.79205	10.2079	0.0629999	0.0589388	1.23824	3.73365	7.80234	2.31791	0.0113026	0.0122081	0.0584798	0.0191977	0.0144716	0.0419534	0	0.275933	1.74912	0	0.0114765	0.0106547
CBGs_2_091	Formula	5.51876	132.812	0.00440991	0	0.0468642	0.00361726	0.00454781	2.93926	0.0145487	0.00359768	0	0.00446217	0.00739035	1.51423	1.95144	1.2309	2.33632	0.292293	0.137454	0.00482012	0.633066	0.00401668	0.0501958	0.0535152	0.0533938	0.094556	0	0.79795	6.24712	14.5342	0.073637	0.134903	2.90944	6.43612	10.38	3.51376	0	0.0865605	0.370493	0.0155343	0.0370998	0.386004	0.00840864	1.17256	4.21443	0.0142608	0.148657	0.00925799
CBGs_2_092	Formula	7.35244	128.872	0.0084315	0.00523589	0.0183923	0	0	6.13613	0.00956143	0.00610456	0	0.0351584	0.0279785	1.98712	1.66947	2.16764	5.20963	0.084988	0.0511928	0.0637456	0.197735	0.00747639	0.0420853	0.0263961	0.0153193	0.0102764	0.0515644	0.338796	5.44498	12.9267	0.00768973	0.0541545	1.94291	4.67923	8.31476	2.3758	0	0.0104413	0.0116483	0	0	0.0251288	0.0117007	0.29119	2.74456	0.00797945	0	0
CBGs_2_093	Formula	4.21939	106.658	0	0.0080974	0.0947726	0.00446453	0	8.27559	0.0457254	0.0139855	0.0170641	0	0.0545288	3.24951	1.69387	3.01817	7.11567	0.0797235	0.418216	0.0491878	0.156083	0.0111483	0.0130976	0.00613769	0.00675536	0.0391167	0.00346307	0.341276	3.61763	10.1592	0.0340384	0.0721869	1.60597	3.12863	6.36206	2.60742	0.00586961	0.00546059	0.0339311	0.00475614	0.00545353	0.0774228	0	0.563082	2.77955	0.00684584	0.00675246	0
CBGs_2_094	Formula	2.68766	90.886	0.0116017	0.0122966	0.019783	0	0	5.85433	0	0.00925586	0	0	0	1.96254	2.68797	2.29739	4.31038	0.0121775	0.0199423	0.00986749	0.438732	0.039913	0.0166652	0	0.0116551	0.023219	0	0.378525	5.5556	13.5495	0.0264029	0.164222	2.08112	5.70259	9.97032	1.50666	0.0317219	0.0349422	0.0188177	0.0180647	0	0.0117275	0.0100158	0.111711	0.536559	0.0284616	0.0189075	0.0115329
CBGs_2_095	Formula	2.99802	140.712	0	0.00824196	0.108687	0.00452073	0.00210935	3.67845	0.00970572	0.0130908	0.00581706	0.0178303	0.00438575	1.2879	0.958584	1.67429	3.03277	0.0743729	0.177009	0.134821	0.177253	0	0.0138263	0.00319862	0.0050216	0.0412562	0	0.593627	4.98275	13.515	0.015707	0.101252	2.19225	4.2651	8.7469	3.02244	0	0.00534833	0.0399071	0.0158605	0.00451874	0.402542	0	0.837666	3.48391	0	0	0
[truncated: 170 more columns]

## Sheet: POPS
Sample	Nutrition	Cholesterol-loss OH2	Cholesterol-loss OH	LysoPC(14:0)	LysoPC-P(16:0) & LysoPC-O(16:1)	LysoPC(15:0)	LysoPC-O(16:0)	LysoPC(16:1)	LysoPC(16:0)	LysoPC-O(18:2) & LysoPC-P(18:1)	LysoPC-P(18:0) & LysoPC-O(18:1)	LysoPC(17:0)	LysoPC-O(18:0)	LysoPC(18:3)	LysoPC(18:2)	DG-H20(30:1)	LysoPC(18:1) & PC-P(18:0)	LysoPC(18:0) & PC-O(18:0)	Cer(34:1)	LysoPC(20:4)	LysoPC(20:3)	DG-H20(32:2)	PC-P(20:0)	Cer(36:5)	DG-H20(33:3)	DG-H20(33:2)	DG-H20(33:1)	LysoPC(22:5)	DG-H20(34:3)	DG-H20(34:2)	DG-H20(34:1)	DG-H20(35:1)	DG-H20(36:5)	DG-H20(36:4)	DG-H20(36:3)	DG-H20(36:2)	DG-H20(36:1)	DG(34:3)	DG(34:2)	DG(34:1)	Cer(40:2)	Cer(40:1)	DG-H20(38:6)	Cer(40:0)	DG-H20(38:5)	DG-H20(38:4)	DG(36:4)	DG(36:3)	Cer(41:1)
pops001	HM	10.8925	163.875	0.247671	0.108925	0.282166	0.174689	0.351839	14.17	0.0642007	0.0927744	0.293826	0.0743406	1.47014	7.65092	0.628011	5.35205	7.19121	0.119537	1.85804	0.897963	0.248403	0.0505337	0.513008	0	0.0316728	0.14083	0.0888969	0.223753	1.5564	4.31939	0.0681738	0.0126897	0.415668	1.08417	2.51316	0.658701	0.0170729	0.106963	0.369714	0.00405406	0.108286	0.0208134	0.0227245	0.131515	0.888998	0.048474	0.148597	0.0206446
pops002	HM	8.03694	128.008	0.0560973	0.0636222	0.217892	0.114354	0.151792	10.1265	0.0487736	0.0852554	0.243726	0.0649536	1.35453	4.53915	0.635141	3.00939	7.38272	0.192424	0.791027	0.951156	0.247839	0.0199445	0.407032	0.00596016	0.0437103	0.19027	0.0204699	0.337662	2.19806	6.85815	0.188176	0.072382	0.799305	1.57168	3.96269	1.68671	0.0011744	0.0646539	0.308733	0.0185979	0.195574	0.152068	0.0332993	0.400012	2.17772	0.000527295	0.0558829	0.0248858
pops003	HM	9.39914	164.519	0.0331816	0.0432258	0.243227	0.130717	0.237903	13.952	0.0329564	0.148029	0.0984463	0.120147	2.46334	7.49366	0.503899	4.93814	7.08674	0.202493	1.71444	1.09484	0.197416	0.00869701	0.224531	0.000123927	0.0305675	0.223744	0.0277219	0.313085	2.56827	7.88111	0.0809029	0.0444759	0.865774	1.62617	4.3682	1.6158	0.00349402	0.0363483	0.401227	0.0602568	0.0765743	0.0470825	0.0906057	0.22503	1.89196	0.0100354	0.0655032	0.0303827
pops004	HM	10.8342	127.78	0.305482	0.22128	0.12302	0.0960536	0.215015	12.0729	0.414494	0.129758	0.13398	0.0468698	0.840833	11.8496	1.53338	5.9697	6.82765	0.111148	1.49326	0.87839	0.954622	0.0244875	0.452992	0.00471694	0.0942217	0.255861	0.0265909	0.579996	3.76632	8.79681	0.0776532	0.0675188	1.03421	2.92829	5.45528	1.43833	0.0282326	0.397611	0.925555	0.00403342	0.0333316	0	0.00924758	0.0623108	0.697067	0.290327	0.524093	0
pops005	HM	11.2134	137.893	0.0794811	0.0603487	0.32557	0.193307	0.225918	13.6527	0.0210324	0.107134	0.226478	0.0914528	2.59606	11.6251	0.510881	5.91338	7.97022	0.26954	1.66209	1.48792	0.292986	0.0172443	0.308643	0.0102817	0.0338508	0.202354	0.0332242	0.327188	2.26059	7.31466	0.105858	0.0408402	0.661262	1.78211	4.65441	1.5987	0.00631387	0.0709981	0.367268	0.105888	0.143013	0.0471079	0.264364	0.219697	1.68389	0.0180302	0.0401021	0.0445567
pops006	HM	8.29128	163.855	0.0218849	0.0207945	0.123461	0.0959514	0.27958	13.1191	0.0349589	0.0538012	0.159883	0.0619049	4.57059	9.55745	0.432082	5.82691	6.94955	0.0466955	2.09633	2.25087	0.193136	0.0148736	0.0957449	0	0.0233129	0.188481	0.014771	0.303224	2.29792	5.6299	0.0537502	0.0371325	0.783328	1.94907	4.56087	1.03244	0	0.0170499	0.128189	0.00418415	0.00873854	0.0709653	0.0117722	0.254313	1.80974	0.00330914	0.0367183	0.00350549
pops007	HM	14.4254	145.006	0.107115	0.0280493	0.295734	0.146861	0.24718	21.9176	0.0334324	0.161317	0.231663	0.0378234	4.36116	16.8596	0.643499	7.32838	12.7585	0.0793188	2.08182	2.3574	0.506644	0.0194067	0.454784	0.0227282	0.029674	0.259861	0.0428827	0.626533	3.27434	6.24118	0.0800711	0.132722	1.21192	2.79903	4.123	1.15448	0.0106493	0.112977	0.28632	0.00796474	0.0125074	0.0173732	0.0233493	0.106762	1.29938	0.0107049	0.117535	0.0164564
pops008	HM	8.39716	138.551	0.0648631	0.0530172	0.378193	0.201144	0.311572	15.3738	0.0194603	0.100652	0.246695	0.0628673	1.50322	10.4082	0.336349	5.82365	7.58578	0.120409	1.71614	1.17869	0.224046	0.0146093	0.42805	0.0120154	0.0278399	0.121259	0.0399791	0.295591	2.02685	5.27143	0.0675336	0.0262136	0.593891	1.49386	3.15645	0.925956	0.00637331	0.0955259	0.457171	0.0108858	0.0909215	0.0181402	0.0271364	0.179152	1.39065	0.0335845	0.13886	0.0283167
pops009	HM	9.71547	146.155	0.0974059	0.0405103	0.298048	0.138528	0.273892	14.6251	0.0306149	0.087673	0.273325	0.0701858	0.990182	7.29254	0.525258	5.03521	7.09997	0.178731	1.22487	0.685783	0.283439	0.0260135	0.410123	0.00761553	0.0580299	0.241809	0.0618317	0.31689	2.23249	7.10236	0.162922	0.0200138	0.612794	1.74374	4.09659	1.21363	0.00534496	0.12104	0.515251	0	0.124663	0.0188821	0.0336223	0.143302	1.24171	0.0617462	0.235764	0.0448345
pops010	HM	13.9295	167.262	0.0281746	0.136767	0.0350067	0.0711076	0.0535946	8.90084	0.77935	0.425344	0.035659	0.0998202	0.416272	7.14689	1.20432	4.37282	4.21695	0.133501	0.955467	0.650055	0.458621	0.00241838	0.42604	0.00449282	0.0457058	0.332663	0.0121285	0.294186	2.96348	10.1702	0.122696	0.0451057	0.444012	1.77559	5.15366	1.61222	0.00929908	0.139981	1.08087	0	0.057473	0.00560412	0.0124727	0.216583	0.594556	0.0801867	0.143139	0.01626
pops011	HM	12.0456	141.672	0.121121	0.0890785	0.269654	0.0885123	0.0814351	14.1775	0.229189	0.253187	0.044177	0.0455345	0.675742	7.48208	0.766213	5.87251	7.09201	0.203395	1.19402	0.445343	0.202386	0.0593564	0.440832	0.0461384	0.0616193	0.0670567	0.035439	0.182135	1.40453	4.09399	0.0312948	0.0211646	0.684596	1.42775	3.3536	0.643031	0.0188689	0.0991879	0.38314	0.00393538	0.0875555	0.0223999	0.0257609	0.215502	1.06792	0.0894047	0.243592	0.0095369
pops012	HM	10.628	144.875	0.0293734	0.0562797	0.207284	0.135281	0.21487	13.9844	0.0515215	0.053733	0.175246	0.0670309	1.64524	6.61014	0.445621	4.13618	7.22995	0.149044	1.23714	0.917208	0.207071	0.00438454	0.427892	0.00534102	0.0407705	0.256555	0.01664	0.280514	2.16362	6.48539	0.1023	0.0247677	0.484122	1.23847	3.05135	0.925485	0.00588257	0.161001	0.656722	0.00684332	0.117205	0	0.017173	0.0870669	1.0377	0.0257766	0.125371	0.038664
pops013	HM	7.82915	148.903	0.231259	0.0114529	0.140439	0.0640077	0.12232	11.246	0.0350864	0.0474485	0.10446	0.0235723	4.14081	5.83572	0.710917	3.76718	6.8911	0.0812394	1.35272	2.15761	0.367356	0.00975361	0.267551	0.00688298	0.0148143	0.183648	0.0187221	0.506114	3.52615	9.45355	0.082796	0.0440223	0.744214	2.17511	5.13364	1.65518	0.0115831	0.058801	0.244769	0.00607605	0.0120031	0.052078	0.00808784	0.217845	1.92607	0.00619425	0.0204287	0.00623065
pops014	HM	8.36279	106.633	0.216826	0.0532535	0.296777	0.203631	0.226213	18.0161	0.0258428	0.131625	0.312672	0.0952578	1.54077	8.51388	0.878305	5.72033	10.741	0.213662	1.81319	0.921126	0.43644	0.0292498	0.215258	0.00431368	0.0507783	0.226839	0.0393633	0.381819	2.61223	7.28309	0.107814	0.0401297	0.631645	1.8076	3.86227	1.2134	0.0206346	0.248152	0.905388	0.0101019	0.072207	0.00429726	0.0139211	0.152724	1.22715	0.0637354	0.210438	0.00812508
pops015	HM	11.8466	146.504	0.190491	0.088277	0.333132	0.209621	0.364108	17.1277	0.0464713	0.153247	0.28832	0.076564	1.69085	10.9429	0.55911	6.66467	9.29969	0.163711	2.09893	1.16545	0.243533	0.0220794	0.448603	0.00227538	0.0245589	0.136112	0.0784587	0.237063	1.44565	4.564	0.0845895	0.0299288	0.416369	0.968074	2.54595	0.859661	0.00646363	0.120823	0.429461	0.0110053	0.13582	0.0170793	0.0288572	0.200965	1.08524	0.0185489	0.0956331	0.0429176
pops016	HM	11.5566	162.942	0.111715	0.0872696	0.261539	0.16135	0.303829	15.289	0.224411	0.106722	0.307652	0.112699	2.28498	7.20818	1.0732	5.60266	8.80932	0.11021	1.4935	1.21093	0.438423	0.0263764	0.341646	0.00872632	0.0943791	0.365735	0.0536147	0.430645	3.17089	10.4581	0.23305	0.0411091	0.776658	2.22806	5.92967	1.9008	0.00739654	0.0481386	0.462469	0	0.0429778	0.0409638	0.0272012	0.203024	1.59105	0.010632	0.131567	0.0235032
pops017	HM & formul	8.48608	141.07	0.113513	0.034457	0.223146	0.116129	0.151666	12.9994	0.0275632	0.126122	0.0609483	0.0685307	2.36957	8.78852	0.670678	6.05914	8.33892	0.118291	1.57704	1.5126	0.161411	0.00551448	0.153561	0.00343889	0.0476925	0.166426	0.0316126	0.219165	1.98125	7.14435	0.0617433	0.029935	0.673968	1.57395	4.49217	1.80476	0.00313745	0.00840473	0.222107	0.00376243	0.0602171	0.0726779	0.00694574	0.266697	2.05339	0.00301906	0.0410879	0.00693501
pops018	HM & formul	8.11553	158.371	0.0677594	0.0966614	0.314938	0.17835	0.280391	13.8327	0.0468529	0.167994	0.232185	0.0611553	4.08303	7.86993	0.365121	5.97287	6.64799	0.109609	1.80058	1.8133	0.178152	0.0259701	0.284308	0.00339527	0.030876	0.136975	0.0373268	0.251103	1.90469	5.70191	0.0842158	0.0265505	0.554225	1.29363	3.47648	1.14918	0.00118847	0.0178924	0.215784	0.00422365	0.0504039	0.0380594	0.0308228	0.20127	1.19881	0.00179041	0.0461449	0.0068033
pops019	HM & formul	10.6499	113.154	0.097557	0.0439475	0.272364	0.11978	0.106913	8.26504	0.0459807	0.0909958	0.11538	0.036544	1.34219	5.88636	0.934259	3.18082	5.05619	0.403512	0.726493	0.821795	0.404489	0.0153784	0.559854	0.00347372	0.0371438	0.152712	0.0247127	0.346635	2.17815	6.87055	0.0832494	0.0446594	0.619606	1.48354	3.67667	1.31764	0.00438014	0.238448	0.823369	0.133953	0.445223	0.0441823	0.104685	0.287919	1.38004	0.0362355	0.181497	0.0781126
pops020	HM & formul	9.25909	140.525	0.015297	0.0457604	0.372076	0.135423	0.216511	14.058	0.0114082	0.219088	0.169764	0.0504266	3.4853	9.57523	0.544936	5.95215	7.36503	0.0952154	1.8193	1.74863	0.327723	0.0134753	0.330149	0.0101209	0.0579939	0.30271	0.0549491	0.416338	3.11303	9.80017	0.132728	0.045853	0.784031	2.16767	5.54103	1.68524	0.00280745	0.0452506	0.563214	0.00909221	0.0492542	0.0106849	0.0150539	0.13978	1.54745	0.0061763	0.0571643	0.0180263
pops021	HM & formul	6.38569	108.74	0.118869	0.0320549	0.258566	0.0637979	0.179989	10.1254	0.0230617	0.0440885	0.0998875	0.0471161	2.91828	4.71672	1.14538	3.17138	5.17675	0.202768	1.03569	1.3716	0.451954	0.00195199	0.202789	0.00760753	0.0321708	0.254864	0.0382157	0.491047	3.16768	9.5484	0.109252	0.0557126	0.944754	1.9863	4.9815	1.59981	0.00192317	0.0716991	0.433144	0.0200795	0.164777	0.123013	0.0192402	0.360374	1.81014	0.00376173	0.0550539	0.0237164
pops022	HM & formul	10.4487	135.726	0.127904	0.024181	0.167838	0.0834497	0.22666	15.3273	0.00665504	0.031024	0.156039	0.0376354	1.93131	11.9045	0.682182	6.18023	7.63792	0.124228	1.57946	0.920199	0.178481	0.0324137	0.453736	0.0273283	0.0593558	0.126424	0.0345774	0.175558	1.52388	3.87856	0.0341209	0.030149	0.517355	1.16641	2.60422	0.732138	0.00632374	0.0995596	0.330297	0.00681457	0.0709455	0.00989298	0.0276104	0.100518	1.16163	0.0315842	0.0860893	0.0229564
pops023	HM & formul	10.8542	205.153	0.0419453	0.0529431	0.142103	0.103378	0.148238	10.4027	0.486876	0.204653	0.0992457	0.0905482	1.45773	6.72085	0.730548	4.71203	6.11904	0.0821905	1.11644	0.846444	0.23876	0.00270019	0.320566	0.049445	0.0924375	0.134552	0.0375416	0.308131	2.2684	6.24763	0.0441869	0.0364855	0.802763	2.05186	4.54971	1.07239	0.00179661	0.0489087	0.237079	0.00320835	0.0192999	0.0110534	0.0284493	0.186209	1.59917	0.00751905	0.0791636	0.013918
pops024	HM & formul	9.12998	107.649	0.0933521	0.0857631	0.263717	0.157839	0.248825	15.6474	0.0228755	0.104817	0.255597	0.0597572	1.46924	7.23827	0.530692	5.38243	8.30366	0.213014	1.30851	0.8524	0.232387	0.0238868	0.331809	0.00480798	0.0308568	0.140406	0.0712382	0.225157	1.72855	5.33602	0.0454781	0.0151664	0.473737	1.19225	2.90858	0.984423	0.0205364	0.132154	0.650846	0.00469026	0.147129	0.0207185	0.0382426	0.132005	1.12905	0.0127955	0.143887	0.0291277
pops025	HM & formul	8.13756	123.967	0.111739	0.0256507	0.249825	0.114804	0.237214	15.4953	0.0305039	0.0873066	0.182949	0.0473654	3.23158	10.7379	1.3382	6.171	7.48378	0.174255	1.63401	1.46111	0.36926	0.033646	0.251653	0.0289593	0.0374299	0.203822	0.035937	0.423798	2.79449	7.72841	0.0819155	0.081153	0.951861	2.21951	5.06	1.42161	0.00246345	0.0621782	0.351374	0.0105036	0.152919	0.0521222	0.0300163	0.319707	2.14319	0.0148182	0.103586	0.00814934
pops026	HM & formul	9.99342	128.356	0.0300424	0.0331573	0.134771	0.104318	0.256493	14.9814	0.0152895	0.0436402	0.0992703	0.0300428	3.85221	8.9841	0.534416	5.44932	6.60456	0.0364418	1.71829	1.64101	0.123957	0.0170619	0.385455	0.00711771	0.0162209	0.113856	0.0127502	0.213229	1.87926	5.47799	0.043419	0.0191821	0.416397	1.36641	3.12287	0.782055	0	0.0767232	0.455885	0.0042063	0.0654803	0	0.00468271	0.0462785	0.869929	0.00586185	0.0720959	0.028603
pops027	HM & formul	6.6594	116.381	0.204159	0.078913	0.457442	0.223863	0.199641	16.1666	0.0568811	0.237252	0.0816822	0.06551	2.67133	9.63698	0.944431	6.70835	8.32031	0.146643	1.32887	1.25329	0.221953	0.108334	0.243482	0.0298188	0.0461063	0.104467	0.029247	0.311929	1.99177	5.85065	0.0328088	0.0582909	0.916031	1.77558	4.19273	1.16297	0.0022647	0.0306922	0.260394	0.0134883	0.11328	0.110725	0.0186489	0.38581	1.99721	0.00875562	0.0947911	0.0268249
pops028	HM & formul	12.5298	144.895	0.0625244	0.0506134	0.114386	0.0611697	0.0463769	12.7383	0.109008	0.0277805	0.0526465	0.0276174	1.86071	7.64612	1.86056	5.0283	6.4375	0.0724512	1.29604	0.881156	0.391227	0.0146052	0.444654	0	0.147057	0.119484	0.016227	0.367585	2.8228	8.60707	0.039711	0.0450604	0.717632	2.56818	6.01541	1.03947	0.0121143	0.109925	0.509768	0	0.0435795	0.00502101	0.00428571	0.0466918	0.645746	0.0211738	0.154696	0.0176397
pops029	HM & formul	9.64574	146.057	0.0934323	0.0314498	0.225193	0.110483	0.153083	14.855	0.0570456	0.0734163	0.0513634	0.0627153	2.71111	7.16018	2.15553	4.69579	6.41913	0.0539701	1.29646	1.01565	0.554406	0.0122522	0.333164	0.0549983	0.0546476	0.113591	0.025784	0.595954	4.15444	10.7785	0.0761798	0.122738	1.26595	3.67796	7.33542	1.59293	0.0028406	0.0614157	0.310978	0	0.0717505	0.0364739	0.0186816	0.237403	1.47271	0.0138429	0.135348	0.03541
pops030	Formula	10.3338	133.194	0.0346761	0.0483535	0.366993	0.139345	0.0553089	15.2925	0.0239854	0.207654	0.0428578	0.0571081	2.92791	6.44387	1.12434	5.88823	6.28836	0.10589	1.17879	1.08029	0.219296	0.0267705	0.250477	0.0452531	0.0845485	0.15891	0.012495	0.367874	2.45236	7.42797	0.0630513	0.0601759	1.03893	2.11684	5.33183	1.34826	0.00392052	0.0322332	0.138856	0	0.05368	0.0592872	0.0185451	0.236322	2.18778	0.00406035	0.085637	0.0102074
pops031	Formula	12.2815	191.109	0.0740402	0.192545	0.0114433	0.0843556	0.0422484	11.7062	0.603361	0.528668	0.00467614	0.033405	0.848865	8.42248	0.4444	5.54196	4.79753	0.105253	0.897178	0.34227	0.117799	0.00383035	0.26886	0.0456327	0.036566	0.0748396	0.0174153	0.128727	1.63124	4.57609	0.0109695	0.0331785	0.575667	1.74813	3.66138	0.53657	0.0308305	0.046741	0.240256	0	0.0376482	0.0266205	0.00544846	0.209601	0.603744	0.0581574	0.0852471	0.0109592
pops032	Formula	10.133	120.829	0.0356028	0.0384113	0.300967	0.184703	0.170175	17.5453	0.00214071	0.126317	0.0408459	0.0853052	1.37676	6.51886	1.7501	5.47555	7.75587	0.204565	0.932662	0.618514	0.517624	0.0324433	0.269841	0.0300718	0.177391	0.388471	0.0302018	0.281343	2.27713	6.14879	0.085977	0.0288542	0.758297	2.04327	4.74149	1.0426	0.0236533	0.246536	0.701583	0.00831952	0.0835152	0.00364236	0.0265624	0.128136	1.30768	0.0962377	0.228274	0.0544611
pops033	Formula	10.8845	99.2703	0.0849565	0.221707	0.15197	0.0824689	0.0624757	10.3271	0.225106	0.063732	0.018029	0.0185879	0.800327	6.39655	1.52309	4.82956	5.44915	0.455436	0.813984	0.466922	0.2465	0.0191534	0.466088	0.00836559	0.0302075	0.0504671	0.00700697	0.220146	1.55646	4.97741	0.0146433	0.0312544	0.683658	1.55282	3.59162	0.839698	0.0148532	0.207805	0.778148	0.0694627	0.404907	0.00893066	0.0785538	0.258091	1.30575	0.0930103	0.382539	0.0421537
pops034	Formula	10.2425	136.427	0	0.291073	0.231732	0.113565	0.0455186	11.1579	0	0.169389	0.137935	0.0696451	1.14669	5.92425	1.41539	3.78371	5.72753	0.489578	0.703357	0.551961	0.232326	0	0.29011	0	0	0.0621863	0	0.189732	2.20604	7.03545	0.0451834	0.0147567	0.81089	2.29477	4.6623	1.00708	0	0.207724	0.563287	0	0.196969	0.0341456	0.0986063	0.203605	0.842252	0.0451949	0.130142	0.0468178
pops035	Formula	10.4089	127.871	0.115511	0.0548376	0.302361	0.11677	0.124638	12.0677	0.0173775	0.141099	0.0431513	0.0444082	1.10193	6.87785	0.522539	4.92775	5.50065	0.316464	0.893922	0.580927	0.0902952	0.0381049	0.455207	0.0215235	0.0455037	0.0719326	0.0353925	0.103293	1.18773	3.72757	0.00962452	0.00453925	0.604307	1.02123	2.75747	0.756517	0.0191578	0.102872	0.388409	0.0167939	0.237938	0.0497819	0.039754	0.304553	1.48893	0.0733988	0.153075	0.0539808
pops036	Formula	8.57785	92.2605	0.0510669	0.033711	0.315055	0.148658	0.105619	10.5945	0.0268813	0.0676361	0.0399929	0.0438473	2.98971	6.1312	2.07314	3.83608	6.18853	0.236053	1.16806	1.60897	0.411264	0.00908008	0.30072	0.0341686	0.0559684	0.0776569	0.00668999	0.395333	2.91033	8.69627	0.0425302	0.103475	0.986506	2.54807	5.92014	1.66409	0	0.0849291	0.570489	0.0360558	0.353973	0.0584436	0.114578	0.261645	1.68303	0.0120488	0.103513	0.0743588
pops037	Formula	9.02487	129.544	0.105022	0.0372126	0.221953	0.160665	0.226921	14.4776	0.0322875	0.123043	0.0940636	0.0575108	2.53422	10.0424	1.22128	6.35502	7.83865	0.12905	1.56821	1.21578	0.222219	0.0141798	0.390162	0.0913865	0.0761104	0.11108	0.015182	0.303785	2.01049	6.02999	0.0258271	0.0735309	0.932157	1.88221	4.45342	1.03461	0.00758102	0.0197587	0.211064	0.00486565	0.139735	0.0878753	0.0183617	0.391659	2.00387	0.00492071	0.0765709	0.0278977
pops038	Formula	8.03583	146.015	0.110353	0.134625	0.333265	0.274203	0.179256	19.1921	0.0473467	0.265817	0.209454	0.0621428	3.74547	10.3484	0.995492	6.51374	10.2626	0.0681196	1.63678	1.8405	0.344509	0.0200551	0.265835	0.0423934	0.0329149	0.0587959	0.0254681	0.404312	2.91022	6.72917	0.0360823	0.140274	1.21896	2.63548	4.75767	1.11693	0.00234718	0.0724555	0.213452	0.00880005	0.0893646	0.0839489	0.0126432	0.281704	1.7604	0.021266	0.0997079	0.0355217
pops039	Formula	11.1257	146.581	0.155305	0.0212706	0.168252	0.0542424	0.195922	17.869	0.0333805	0.0812901	0.0380072	0.046681	2.73656	8.22553	0.929124	6.46092	8.02076	0.0523961	1.66929	1.12979	0.165684	0.0434694	0.2607	0.0280662	0.0393755	0.111461	0.0161153	0.253598	1.8764	6.00908	0.0235894	0.032448	0.892423	1.80437	4.52346	0.943414	0.013809	0.0146942	0.127772	0.00580643	0.043	0.0458789	0.0228433	0.294096	2.09103	0.00668888	0.0329729	0.0135477
pops040	Formula	7.81165	107.764	0.143699	0.0190708	0.221287	0.058544	0.114668	10.96	0.0052573	0.029224	0.0456301	0.0238123	1.88055	10.0671	0.811792	6.40173	5.60588	0.261485	1.3696	0.954604	0.125742	0.058684	0.275241	0.013346	0.0220818	0.0404792	0.0171919	0.149639	1.16372	3.16815	0.0113938	0.0397247	0.701116	1.37707	3.0072	0.684776	0	0.070741	0.350536	0.0362525	0.204748	0.0632036	0.0494845	0.384038	1.49197	0.0446303	0.254696	0.0243733
[truncated: 170 more columns]
