# Supplementary material for: The translation of lipid profiles to nutritional biomarkers in the study of infant metabolism
Source: Metabolomics. 2017 Jan 28;13(3):25. doi: 10.1007/s11306-017-1166-2 (PMC5272886; doi:10.1007/s11306-017-1166-2)
Supplement: Supplementary file 2 — Supplementary material 2 (TXT 4 KB) [file 11306_2017_1166_MOESM2_ESM.txt]

	rm(list=ls(all=TRUE))

	library(caret)

	library(ggplot2)

	library(reshape2)

	library(randomForest)

	library(varSelRF)

	library(gplots)

############################################################################

      
	data<-read.table("CBGS_1.txt", header=T,sep="\t",row.names=1)
      
   	X<-data[,2:ncol(data)]  

        CBGS_1<-scale(X)       

	y<-as.factor(data[,1])

	dim(CBGS_1)

	length(y)

##################################################

#### Random forest application 

##################################################
	
        rfRes<-randomForest(x=CBGS_1,y=y,importance=T)

        rfRes

        varImpPlot(rfRes)

 	imp<-rfRes$importance

        OOB<-rfRes$err.rate*100 

        confusionMatrix<-rfRes$confusion

	write.csv(imp,"Imp_Data_CBGS_1.csv")

        write.csv(confusionMatrix,"confusionMatrix_CBGS_1.csv")

        write.csv(OOB[500,1],"OOB_error_CBGS_1.csv")


################### variable selection ##############################################

	rf.vs1 <- varSelRF(CBGS_1, as.factor(y), ntree = 500, ntreeIterat = 300,vars.drop.frac = 0.2)

	rf.vs1

	selected<-rf.vs1$selected.vars

        Class<-data[,1]

        newDat<-cbind(Class,data[,selected])

        val<-scale(data[,selected])
        
        plot(newDat)

############################# Some vizualization with selected data #################

	df.m <- melt(newDat, id.var = "Class")

	p <- ggplot(data = df.m, aes(x=variable, y=value)) + geom_boxplot(aes(fill=Class))

	p1<-p + facet_wrap( ~ variable, scales="free")

        ggsave(p1, file="boxPlot with selected.pdf")

	write.csv(selected,"selected.csv")

	write.csv(data[,selected],"selected_with_data_CBGS_1.csv")

	write.csv(newDat,"selected_with_y_CBGS_1.csv")


########################################################################################

# Itarate the model with selected variables and check how much variation is explained 

#######################################################################################


        rfRes1<-randomForest(x=data[,selected],y=y,importance=T)

        rfRes1 

        varImpPlot(rfRes1)

 	imp1<-rfRes1$importance

        OOB1<-rfRes1$err.rate*100 

        write.csv(imp1,"Imp_Data_after_Selection_CBGS_1.csv")

        write.csv(confusionMatrix,"confusionMatrix_Data_after_Selection_CBGS_1.csv")

        write.csv(OOB1[500,1],"OOB_error_after_Selection_CBGS_1.csv")


###############################################################################################
## 
##  Permutation / Randomization test for lipidomics data
##
################################################################################################ 

	totiter<-1000

	err<-matrix(data=NA,nrow=dim(X)[2],ncol=totiter)
	RF_Imp<-matrix(data=NA,nrow=dim(X)[2],ncol=totiter)
#	selected<-matrix(data=NA,nrow=dim(X)[2],ncol=totiter)
	y2<-matrix(data=NA,nrow=dim(X)[1],ncol=totiter)
	RF_Imp1<-matrix(data=NA,nrow=dim(X)[2],ncol=totiter)
	RF_Imp2<-matrix(data=NA,nrow=dim(X)[2],ncol=totiter)

	for(l in 1:totiter)
	{

	index<-l

	print(l)

	y1<-sample(y)

	y2[,index]<-y1

	mydata<-cbind(y1,CBGS_1)

	dim(mydata)

	rfres<-randomForest(y=y1,x=CBGS_1,data=mydata,importance=T,na.action=na.omit)

        #RF_OP<-rfres$predicted

 	err[,index]<-rfres$err.rate[500,1][1]

 	imp<-rfres$importance
 	RF_Imp1[,index]<-imp[,1]
 	RF_Imp2[,index]<-imp[,2]


	classError<-as.vector(t(err[1,]*100))

} 
	
	plot(classError, pch=19)

	write.csv(classError,"ClassError_perm_CBGS_1.csv")

	write.csv(RF_Imp1,"RF_imp_1_perm_CBGS_1.csv")

	write.csv(RF_Imp1,"RF_imp_2_perm_CBGS_1.csv")


#####################################################################################################
# 
# Prediting CBGS data 1 as a training and CBGS 2 as test data 
#
#
#####################################################################################################


	data2<-read.table("CBGS_2.txt", header=T,sep="\t",row.names=1)
      
   	X<-data2[,2:ncol(data2)]  

        CBGS_2<-scale(X)       

	y_CBGS_2<-as.factor(data2[,1])

	dim(CBGS_2)

	length(y_CBGS_2)

  	pred <- predict(rfRes, newdata = CBGS_2) # without variable selection 

	table(pred,data2[,1])

        accuracy<-((24+33+4)/nrow(data2))*100   # accuracy


#####################################################################################################
# 
# Prediting CBGS data 1 as a training and Pops as test data 
#
#
#####################################################################################################

	data3<-read.table("POPS.txt", header=T,sep="\t",row.names=1)
      
   	X<-data3[,2:ncol(data3)]  

        CBGS_3<-scale(X)       

	y_CBGS_3<-as.factor(data3[,1])

	dim(CBGS_3)

	length(y_CBGS_3)

  	pred3 <- predict(rfRes, newdata = CBGS_3) # without variable selection 

	table(pred3,data3[,1])

        accuracy<-((11+13+3)/nrow(data3))*100   # accuracy 


	
        
